# Supplementary material for: Oligocene deep ocean oxygen isotope variations primarily driven by temperature
Source: Nat Geosci. 2026 Jan 7;19(2):209–15. doi: 10.1038/s41561-025-01878-y (PMC12893918; doi:10.1038/s41561-025-01878-y)
Supplement: Supplementary file 2 — Raw dataset and all data presented and discussed in the text and Methods. [file 41561_2025_1878_MOESM2_ESM.xlsx]

## Sheet: All data
ID	sample	Species	Run	MassSpec	EasotopeName	d13	d18	D47		std_D47 (external)	Temperature	analytical (68%CI)	Calibration (total error 68% CI)	Group	Tuned Age (Ma)	SAMPLE ID				MBSF
2021-03-15 17:45	20-1-30/36 A	infaunal mix	1217	253Plus Yeti	699C1S1	-0.74	2.34	0.728		0.027	-10.6625	5.87112	6.21484	1	27.1933	699A-20H-1-30/32cm; 699A-20H-1-34/36 cm				179.92
2021-03-15 18:26	20-1-30/36 A	infaunal mix	1217	253Plus Yeti	699C1S1	-0.6	2.54	0.657		0.027	7.17613	7.63799	7.49365	1	27.1933	699A-20H-1-30/32cm; 699A-20H-1-34/36 cm				179.92
2021-03-22 17:36	699C1S1C	cibs spp	1222	253Plus Yeti	699C1S1	0.53	2.18	0.679		0.027	1.26481	7.1978	7.04312	1	27.1933	699A-20H-1-30/32cm; 699A-20H-1-34/36 cm				179.92
2021-08-13 21:34	699C1S1C	cibs spp	1315	253Plus Yeti	699C1S1	0.4	2.19	0.62		0.027	18.0421	8.469	8.39282	1	27.1933	699A-20H-1-30/32cm; 699A-20H-1-34/36 cm				179.92
2021-10-09 11:04	699C1S1DN	oumb	1354	253Plus Yeti	699C1S1	-0.38	2.51	0.681		0.027	0.745777	6.76141	7.00485	1	27.1933	699A-20H-1-30/32cm; 699A-20H-1-34/36 cm				179.92
2021-10-09 17:29	699C1S1A	infaunal mix	1354	253Plus Yeti	699C1S1	-0.23	2.28	0.634		0.027	13.7838	7.89946	8.02935	1	27.1933	699A-20H-1-30/32cm; 699A-20H-1-34/36 cm				179.92
2021-10-14 16:35	699C1S1BN	nodo pleuro stilo	1359	253Plus Yeti	699C1S1	-2.34	2.13	0.657		0.027	7.17613	7.66783	7.49365	1	27.1933	699A-20H-1-30/32cm; 699A-20H-1-34/36 cm				179.92
2021-10-14 22:17	699C1S1E	oumb	1359	253Plus Yeti	699C1S1	-1.36	2.26	0.653		0.027	8.29253	7.82394	7.58176	1	27.1933	699A-20H-1-30/32cm; 699A-20H-1-34/36 cm				179.92
2021-11-01 16:47	699C1S1C	cibs spp	1372	253Plus Yeti	699C1S1	0.68	2.29	0.684		0.027	-0.0272867	6.86504	6.94822	1	27.1933	699A-20H-1-30/32cm; 699A-20H-1-34/36 cm				179.92
2021-11-01 19:35	699C1S1A	infaunal mix	1372	253Plus Yeti	699C1S1	-0.81	2.28	0.735		0.027	-12.2425	6.03499	6.11305	1	27.1933	699A-20H-1-30/32cm; 699A-20H-1-34/36 cm				179.92
2021-11-09 16:49	699C1S1B	nodo pleuro stilo	1378	253Plus Yeti	699C1S1	-2.8	2.15	0.594		0.027	26.4804	9.0646	9.15595	1	27.1933	699A-20H-1-30/32cm; 699A-20H-1-34/36 cm				179.92
2021-11-09 22:25	699C1S1C	cibs spp	1378	253Plus Yeti	699C1S1	0.65	2.21	0.624		0.027	16.8061	8.13685	8.28584	1	27.1933	699A-20H-1-30/32cm; 699A-20H-1-34/36 cm				179.92
2021-11-12 18:46	699C1S1D	epifaunal. Mix	1381	253Plus Yeti	699C1S1	-0.35	2.46	0.669		0.027	3.905	7.22079	7.24102	1	27.1933	699A-20H-1-30/32cm; 699A-20H-1-34/36 cm				179.92
2021-11-13 00:54	699C1S1E	oumb	1381	253Plus Yeti	699C1S1	-1.21	2.44	0.637		0.027	12.8953	7.86615	7.95533	1	27.1933	699A-20H-1-30/32cm; 699A-20H-1-34/36 cm				179.92
2021-11-17 18:07	699C1S1D	epifaunal. Mix	1384	253Plus Yeti	699C1S1	0.04	2.33	0.704		0.027	-5.01898	6.58865	6.59345	1	27.1933	699A-20H-1-30/32cm; 699A-20H-1-34/36 cm				179.92
2021-11-17 23:33	699C1S1E	oumb	1384	253Plus Yeti	699C1S1	-1.2	2.44	0.663		0.027	5.52617	7.27874	7.36519	1	27.1933	699A-20H-1-30/32cm; 699A-20H-1-34/36 cm				179.92
2021-11-22 18:30	699C1S1D	epifaunal. Mix	1386	253Plus Yeti	699C1S1	-0.23	2.4	0.658		0.027	6.8991	7.50175	7.47193	1	27.1933	699A-20H-1-30/32cm; 699A-20H-1-34/36 cm				179.92
2021-11-22 21:15	699C1S1E	oumb	1386	253Plus Yeti	699C1S1	-1.32	2.37	0.654		0.027	8.01218	7.65436	7.55954	1	27.1933	699A-20H-1-30/32cm; 699A-20H-1-34/36 cm				179.92
2021-11-25 18:16	699C1S1D	epifaunal. Mix	1389	253Plus Yeti	699C1S1	-0.14	2.36	0.648		0.027	9.70696	8.0224	7.6948	1	27.1933	699A-20H-1-30/32cm; 699A-20H-1-34/36 cm				179.92
2021-11-25 23:48	699C1S1E	oumb	1389	253Plus Yeti	699C1S1	-1.24	2.23	0.645		0.027	10.5659	7.92677	7.7642	1	27.1933	699A-20H-1-30/32cm; 699A-20H-1-34/36 cm				179.92
2021-03-18 17:01	699C1S2A	cibs spp	1220	253Plus Yeti	699C1S2	0.46	2.52	0.69		0.027	-1.55398	6.90684	6.83771	1	27.1997	699A-20H-1-40/42cm; 699A-20H-1-44/46 cm				180.02
2021-03-18 17:43	699C1S2B	oumb	1220	253Plus Yeti	699C1S2	-1.35	2.49	0.664		0.027	5.254	7.52442	7.3442	1	27.1997	699A-20H-1-40/42cm; 699A-20H-1-44/46 cm				180.02
2021-03-22 18:18	699C1S2C	oumb	1222	253Plus Yeti	699C1S2	-1.34	2.67	0.667		0.027	4.44224	7.09323	7.28194	1	27.1997	699A-20H-1-40/42cm; 699A-20H-1-44/46 cm				180.02
2021-03-30 17:10	699C1S2D	Gsub	1228	253Plus Yeti	699C1S2	-1.2	2.68	0.631		0.027	14.6805	8.36611	8.1047	1	27.1997	699A-20H-1-40/42cm; 699A-20H-1-44/46 cm				180.02
2021-04-09 19:01	699C152B	oumb	1233	253Plus Yeti	699C1S2	-1.4	2.57	0.665		0.027	4.98262	7.43865	7.32333	1	27.1997	699A-20H-1-40/42cm; 699A-20H-1-44/46 cm				180.02
2021-08-13 22:15	699C1S2B	oumb	1315	253Plus Yeti	699C1S2	-1.47	2.47	0.632		0.027	14.3807	8.12925	8.07944	1	27.1997	699A-20H-1-40/42cm; 699A-20H-1-44/46 cm				180.02
2021-09-10 18:01	699C1S2A	cibs spp	1334	253Plus Yeti	699C1S2	0.53	2.5	0.648		0.027	9.70696	8.04836	7.6948	1	27.1997	699A-20H-1-40/42cm; 699A-20H-1-44/46 cm				180.02
2021-09-25 00:53	699C1S2A	cibs spp	1343	253Plus Yeti	699C1S2	0.25	2.42	0.652		0.027	8.57372	7.539	7.60411	1	27.1997	699A-20H-1-40/42cm; 699A-20H-1-44/46 cm				180.02
2021-03-15 19:08	699C1S3A	oumb	1217	253Plus Yeti	699C1S3	-1.24	2.32	0.684		0.027	-0.0272867	6.86729	6.94822	1	27.2068	699A-20H-1-51/53cm; 699A-20H-1-54/56 cm				180.13
2021-03-15 19:55	699C1S3A	oumb	1217	253Plus Yeti	699C1S3	-1.26	2.4	0.655		0.027	7.73267	7.75049	7.53745	1	27.2068	699A-20H-1-51/53cm; 699A-20H-1-54/56 cm				180.13
2021-03-26 18:43	699C1S3B	uniserials pleuro	1226	253Plus Yeti	699C1S3	-0.68	2.49	0.647		0.027	9.99242	7.82137	7.7178	1	27.2068	699A-20H-1-51/53cm; 699A-20H-1-54/56 cm				180.13
2021-03-26 19:33	699C1S3C	cibs spp	1226	253Plus Yeti	699C1S3	0.57	2.2	0.67		0.027	3.63755	7.38786	7.22073	1	27.2068	699A-20H-1-51/53cm; 699A-20H-1-54/56 cm				180.13
2021-04-09 19:48	699C153C	cibs spp	1233	253Plus Yeti	699C1S3	0.45	2.2	0.648		0.027	9.70696	7.89161	7.6948	1	27.2068	699A-20H-1-51/53cm; 699A-20H-1-54/56 cm				180.13
2021-08-13 22:56	699C1S3C	cibs spp	1315	253Plus Yeti	699C1S3	0.27	2.06	0.65		0.027	9.13863	7.63819	7.64919	1	27.2068	699A-20H-1-51/53cm; 699A-20H-1-54/56 cm				180.13
2021-09-10 18:54	699C1S3A	oumb	1334	253Plus Yeti	699C1S3	-1.19	2.38	0.673		0.027	2.83981	7.16133	7.16053	1	27.2068	699A-20H-1-51/53cm; 699A-20H-1-54/56 cm				180.13
2021-03-22 19:01	699C1S4B	Gsub	1222	253Plus Yeti	699C1S4	-0.74	2.47	0.614		0.027	19.926	8.91171	8.55823	2	27.212	699A-20H-1-60/62cm; 699A-20H-1-63/65cm				180.21
2021-03-22 19:44	699C1S4C	uniserials pleuro	1222	253Plus Yeti	699C1S4	-0.6	2.61	0.671		0.027	3.37087	7.30373	7.20055	2	27.212	699A-20H-1-60/62cm; 699A-20H-1-63/65cm				180.21
2021-03-26 20:15	699C1S4A	oumb	1226	253Plus Yeti	699C1S4	-1.5	2.18	0.631		0.027	14.6805	8.09507	8.1047	2	27.212	699A-20H-1-60/62cm; 699A-20H-1-63/65cm				180.21
2021-04-09 20:29	699C154A	oumb	1233	253Plus Yeti	699C1S4	-1.55	2.28	0.647		0.027	9.99242	7.91945	7.7178	2	27.212	699A-20H-1-60/62cm; 699A-20H-1-63/65cm				180.21
2021-04-15 16:26	699C154A	oumb	1237	253Plus Yeti	699C1S4	-1.74	2.25	0.688		0.027	-1.04793	6.65704	6.87414	2	27.212	699A-20H-1-60/62cm; 699A-20H-1-63/65cm				180.21
2021-08-13 23:46	699C1S4C	uniserials pleuro	1315	253Plus Yeti	699C1S4	-0.83	2.69	0.647		0.027	9.99242	7.84706	7.7178	2	27.212	699A-20H-1-60/62cm; 699A-20H-1-63/65cm				180.21
2021-08-14 00:27	699C1S4DS5AS5C	mixed benthics	1315	253Plus Yeti	699C1S4	-0.88	2.08	0.651		0.027	8.85575	7.70759	7.62659	2	27.212	699A-20H-1-60/62cm; 699A-20H-1-63/65cm				180.21
2021-10-09 04:39	699C1S4AN	oumb	1354	253Plus Yeti	699C1S4	-1.46	2.38	0.654		0.027	8.01218	7.40505	7.55954	2	27.212	699A-20H-1-60/62cm; 699A-20H-1-63/65cm				180.21
2021-10-09 15:25	699C1S4CN	nodo pleuro stilo	1354	253Plus Yeti	699C1S4	-1.22	2.81	0.692		0.027	-2.05721	6.78904	6.80168	2	27.212	699A-20H-1-60/62cm; 699A-20H-1-63/65cm				180.21
2021-11-02 03:17	699C1S4E	cibs spp	1372	253Plus Yeti	699C1S4	0.24	2.37	0.656		0.027	7.45398	7.47858	7.51549	2	27.212	699A-20H-1-60/62cm; 699A-20H-1-63/65cm				180.21
2021-11-23 02:36	699C1S4E	cibs spp	1386	253Plus Yeti	699C1S4	0.22	2.39	0.639		0.027	12.3076	8.1402	7.90671	2	27.212	699A-20H-1-60/62cm; 699A-20H-1-63/65cm				180.21
2021-12-10 20:22	699C1S4E	cibs spp	1395	253Plus Yeti	699C1S4	0.26	2.39	0.705		0.027	-5.26144	6.58526	6.5767	2	27.212	699A-20H-1-60/62cm; 699A-20H-1-63/65cm				180.21
2022-01-20 16:01	699C1S4E	cibs spp	1420	253Plus Yeti	699C1S4	0.32	2.48	0.617		0.027	18.9795	8.65295	8.47477	2	27.212	699A-20H-1-60/62cm; 699A-20H-1-63/65cm				180.21
2022-01-27 16:46	699C1S4E	cibs spp	1425	253Plus Yeti	699C1S4	0.39	2.15	0.672		0.027	3.10496	7.13813	7.18049	2	27.212	699A-20H-1-60/62cm; 699A-20H-1-63/65cm				180.21
2021-03-19 05:17	699C1S5B	oumb	1220	253Plus Yeti	699C1S5	-1.44	2.17	0.636		0.027	13.1906	7.8544	7.97986	2	27.2185	699A-20H-1-70/72cm; 699A-20H-1-73/75cm				180.31
2021-03-26 20:56	699C1S5D	uniserials pleuro	1226	253Plus Yeti	699C1S5	-1.43	2.22	0.663		0.027	5.52617	7.22378	7.36519	2	27.2185	699A-20H-1-70/72cm; 699A-20H-1-73/75cm				180.31
2021-04-09 21:11	699C155B	oumb	1233	253Plus Yeti	699C1S5	-1.52	2.18	0.629		0.027	15.2831	8.14352	8.15569	2	27.2185	699A-20H-1-70/72cm; 699A-20H-1-73/75cm				180.31
2021-09-10 19:34	699C1S5B	oumb	1334	253Plus Yeti	699C1S5	-1.51	2.17	0.616		0.027	19.294	8.8352	8.50242	2	27.2185	699A-20H-1-70/72cm; 699A-20H-1-73/75cm				180.31
2021-09-24 19:52	699C1S5B	oumb	1343	253Plus Yeti	699C1S5	-1.55	2.2	0.665		0.027	4.98262	7.42847	7.32333	2	27.2185	699A-20H-1-70/72cm; 699A-20H-1-73/75cm				180.31
2022-01-20 21:36	699C1S5B	oumb	1420	253Plus Yeti	699C1S5	-1.48	2.22	0.609		0.027	21.5242	8.78738	8.70078	2	27.2185	699A-20H-1-70/72cm; 699A-20H-1-73/75cm				180.31
2021-03-19 05:59	699C1S6A	oumb	1220	253Plus Yeti	699C1S6	-1.03	2.34	0.695		0.027	-2.80685	6.78878	6.74835	2	27.2249	699A-20H-1-80/82 cm; 699A-20H-1-83/85 cm				180.41
2021-04-09 21:53	699C156A	oumb	1233	253Plus Yeti	699C1S6	-1.33	2.24	0.683		0.027	0.229673	7.07116	6.96699	2	27.2249	699A-20H-1-80/82 cm; 699A-20H-1-83/85 cm				180.41
2021-04-15 17:09	699C156A	oumb	1237	253Plus Yeti	699C1S6	-1.24	2.2	0.63		0.027	14.9813	8.35662	8.13012	2	27.2249	699A-20H-1-80/82 cm; 699A-20H-1-83/85 cm				180.41
2021-09-11 20:36	699C1S6A	oumb	1334	253Plus Yeti	699C1S6	-1.31	2.25	0.66		0.027	6.3475	7.49694	7.42887	2	27.2249	699A-20H-1-80/82 cm; 699A-20H-1-83/85 cm				180.41
2021-09-25 06:28	699C1S6A	oumb	1343	253Plus Yeti	699C1S6	-1.17	2.27	0.688		0.027	-1.04793	6.92759	6.87414	2	27.2249	699A-20H-1-80/82 cm; 699A-20H-1-83/85 cm				180.41
2021-10-02 06:45	699C1S6A	oumb	1348	253Plus Yeti	699C1S6	-1.27	2.18	0.664		0.027	5.254	7.32054	7.3442	2	27.2249	699A-20H-1-80/82 cm; 699A-20H-1-83/85 cm				180.41
2021-10-14 17:57	699C1S6AN	oumb	1359	253Plus Yeti	699C1S6	-1.43	2.34	0.689		0.027	-1.30131	6.9528	6.85588	2	27.2249	699A-20H-1-80/82 cm; 699A-20H-1-83/85 cm				180.41
2021-10-21 20:08	699C1S6A	oumb	1365	253Plus Yeti	699C1S6	-1.41	2.26	0.635		0.027	13.4867	8.27356	8.00453	2	27.2249	699A-20H-1-80/82 cm; 699A-20H-1-83/85 cm				180.41
2021-12-16 16:30	699C1S6B	cibs spp	1403	253Plus Yeti	699C1S6	-0.17	2.05	0.633		0.027	14.0817	8.17211	8.05432	2	27.2249	699A-20H-1-80/82 cm; 699A-20H-1-83/85 cm				180.41
2021-12-20 23:33	699C1S6B	cibs spp	1406	253Plus Yeti	699C1S6	-0.11	2.12	0.66		0.027	6.3475	7.50911	7.42887	2	27.2249	699A-20H-1-80/82 cm; 699A-20H-1-83/85 cm				180.41
2022-01-27 21:42	699C1S6C	epifaunal. Mix	1425	253Plus Yeti	699C1S6	-0.23	2.17	0.69		0.027	-1.55398	6.72492	6.83771	2	27.2249	699A-20H-1-80/82 cm; 699A-20H-1-83/85 cm				180.41
2021-11-10 06:11	699C1S7B	nodo pleuro stilo	1378	253Plus Yeti	699C1S7	-0.97	2.3	0.637		0.027	12.8953	7.53507	7.95533	3	27.2314	699A-20H-1-90/92 cm; 699A-20H-1-93/95cm				180.51
2021-11-23 08:08	699C1S7C	epifaunal. Mix	1386	253Plus Yeti	699C1S7	-0.88	2.24	0.6		0.027	24.4681	8.79818	8.96874	3	27.2314	699A-20H-1-90/92 cm; 699A-20H-1-93/95cm				180.51
2021-11-25 21:47	699C1S7D	infaunal mix	1389	253Plus Yeti	699C1S7	-1.5	2.18	0.708		0.027	-5.98488	6.36255	6.52697	3	27.2314	699A-20H-1-90/92 cm; 699A-20H-1-93/95cm				180.51
2021-12-11 08:34	699C1S7A	oumb	1395	253Plus Yeti	699C1S7	-1.79	2.21	0.659		0.027	6.62289	7.35912	7.45034	3	27.2314	699A-20H-1-90/92 cm; 699A-20H-1-93/95cm				180.51
2021-12-21 03:00	699C1S7D	infaunal mix	1406	253Plus Yeti	699C1S7	-1.55	2.25	0.648		0.027	9.70696	7.81163	7.6948	3	27.2314	699A-20H-1-90/92 cm; 699A-20H-1-93/95cm				180.51
2021-12-21 10:39	699C1S7C	epifaunal. Mix	1406	253Plus Yeti	699C1S7	-0.49	2.23	0.636		0.027	13.1906	7.88144	7.97986	3	27.2314	699A-20H-1-90/92 cm; 699A-20H-1-93/95cm				180.51
2022-01-21 03:10	699C1S7B	nodo pleuro stilo	1420	253Plus Yeti	699C1S7	-1.09	2.32	0.653		0.027	8.29253	7.81117	7.58176	3	27.2314	699A-20H-1-90/92 cm; 699A-20H-1-93/95cm				180.51
2022-01-28 03:18	699C1S7C	epifaunal. Mix	1425	253Plus Yeti	699C1S7	-0.73	2.22	0.656		0.027	7.45398	7.52972	7.51549	3	27.2314	699A-20H-1-90/92 cm; 699A-20H-1-93/95cm				180.51
2022-02-17 16:26	699C1S7A	oumb	1441	253Plus Yeti	699C1S7	-1.57	2.21	0.607		0.027	22.1709	8.18256	8.75904	3	27.2314	699A-20H-1-90/92 cm; 699A-20H-1-93/95cm				180.51
2022-02-25 19:04	699C1S7C	epifaunal. Mix	1447	253Plus Yeti	699C1S7	-0.64	2.21	0.608		0.027	21.847	8.56912	8.72982	3	27.2314	699A-20H-1-90/92 cm; 699A-20H-1-93/95cm				180.51
2022-03-04 16:45	699C1S7A	oumb	1450	253Plus Yeti	699C1S7	-1.55	2.31	0.675		0.027	2.3118	7.05176	7.12096	3	27.2314	699A-20H-1-90/92 cm; 699A-20H-1-93/95cm				180.51
2021-11-17 21:33	699C1S8C	oumb	1384	253Plus Yeti	699C1S8	-1.57	2.48	0.691		0.027	-1.80594	6.77769	6.81965	3	27.2378	699A-20H-1-100/102 cm; 699A-20H-1-103/105cm;				180.61
2021-12-04 02:02	699C1S8D	epifaunal. Mix	1395	253Plus Yeti	699C1S8	-0.39	2.33	0.641		0.027	11.7235	8.0374	7.85865	3	27.2378	699A-20H-1-100/102cm; 699A-20H-1-103/105cm				180.61
2021-12-04 06:38	699C1S8E	infaunal mix	1395	253Plus Yeti	699C1S8	-0.72	2.42	0.662		0.027	5.79914	7.30194	7.38629	3	27.2378	699A-20H-1-100/102cm; 699A-20H-1-103/105cm				180.61
2021-12-11 11:55	699C1S8C	oumb	1395	253Plus Yeti	699C1S8	-1.69	2.58	0.693		0.027	-2.30778	6.75623	6.7838	3	27.2378	699A-20H-1-100/102cm; 699A-20H-1-103/105cm				180.61
2021-12-16 19:58	699C1S8A	nodo pleuro stilo	1403	253Plus Yeti	699C1S8	-1.17	2.23	0.679		0.027	1.26481	7.3747	7.04312	3	27.2378	699A-20H-1-100/102cm; 699A-20H-1-103/105cm				180.61
2022-01-20 18:47	699C1S8B	oumb	1420	253Plus Yeti	699C1S8	0.09	2.28	0.628		0.027	15.5857	8.39449	8.18141	3	27.2378	699A-20H-1-100/102cm; 699A-20H-1-103/105cm				180.61
2022-01-27 19:37	699C1S8C	oumb	1425	253Plus Yeti	699C1S8	-1.52	2.54	0.663		0.027	5.52617	7.46979	7.36519	3	27.2378	699A-20H-1-100/102cm; 699A-20H-1-103/105cm				180.61
2022-02-03 16:43	699C1S8D	epifaunal. Mix	1431	253Plus Yeti	699C1S8	-0.31	2.4	0.674		0.027	2.57543	7.14888	7.14069	3	27.2378	699A-20H-1-100/102cm; 699A-20H-1-103/105cm				180.61
2022-02-07 17:49	699C1S8C	oumb	1433	253Plus Yeti	699C1S8	-1.69	2.38	0.659		0.027	6.62289	7.26236	7.45034	3	27.2378	699A-20H-1-100/102cm; 699A-20H-1-103/105cm				180.61
2022-02-17 19:13	699C1S8B	cibs spp	1441	253Plus Yeti	699C1S8	0.23	2.47	0.607		0.027	22.1709	8.77444	8.75904	3	27.2378	699A-20H-1-100/102cm; 699A-20H-1-103/105cm				180.61
2022-02-26 01:17	699C1S8E	epifaunal. Mix	1447	253Plus Yeti	699C1S8	-1.03	2.52	0.665		0.027	4.98262	7.49268	7.32333	3	27.2378	699A-20H-1-100/102cm; 699A-20H-1-103/105cm				180.61
2022-03-02 16:24	699C158A	nodo pleuro stilo	1449	253Plus Yeti	699C1S8	-1.17	2.43	0.646		0.027	10.2787	7.82066	7.74093	3	27.2378	699A-20H-1-100/102cm; 699A-20H-1-103/105cm				180.61
2022-03-21 16:15	699C1S8B	cibs spp	1456	253Plus Yeti	699C1S8	-0.14	2.37	0.629		0.027	15.2831	8.3949	8.15569	3	27.2378	699A-20H-1-100/102cm; 699A-20H-1-103/105cm				180.61
2022-02-03 22:18	699C1S9B	nodo pleuro stilo	1431	253Plus Yeti	699C1S9	0.16	2.25	0.682		0.027	0.48736	7.0283	6.98586	3	27.2443	699A-20H-1-110/112cm; 699A-20H-1-112/114cm				180.71
2022-02-07 23:22	699C1S9C	epifaunal. Mix	1433	253Plus Yeti	699C1S9	-0.43	2.41	0.639		0.027	12.3076	8.13348	7.90671	3	27.2443	699A-20H-1-110/112cm; 699A-20H-1-112/114cm				180.71
2022-02-10 21:28	699C1S9D	oumb	1436	253Plus Yeti	699C1S9	-1.65	2.49	0.532		0.027	49.9889	11.8486	11.5912	3	27.2443	699A-20H-1-110/112cm; 699A-20H-1-112/114cm				180.71
2022-03-02 21:15	699C159A	infaunal mix	1449	253Plus Yeti	699C1S9	-0.79	2.42	0.647		0.027	9.99242	7.96279	7.7178	3	27.2443	699A-20H-1-110/112cm; 699A-20H-1-112/114cm				180.71
2022-03-04 22:57	699C1S9E	cibs spp	1450	253Plus Yeti	699C1S9	0.33	2.07	0.657		0.027	7.17613	7.89258	7.49365	3	27.2443	699A-20H-1-110/112cm; 699A-20H-1-112/114cm				180.71
2022-03-21 21:53	699C1S9D	oumb	1456	253Plus Yeti	699C1S9	-1.58	2.51	0.605		0.027	22.8218	8.7787	8.81803	3	27.2443	699A-20H-1-110/112cm; 699A-20H-1-112/114cm				180.71
2022-03-29 06:16	699C1S9D	oumb	1461	253Plus Yeti	699C1S9	-1.46	2.52	0.668		0.027	4.17323	7.09752	7.26142	3	27.2443	699A-20H-1-110/112cm; 699A-20H-1-112/114cm				180.71
2022-02-04 03:55	699C1S10A	infaunal mix	1431	253Plus Yeti	699C1S10	-1.3	2.16	0.653		0.027	8.29253	7.92049	7.58176	4	27.2637	699A-20H-1-140/142cm; 699A-20H-1-142/144cm				181.01
2022-02-08 04:50	699C1S10B	nodo pleuro stilo	1433	253Plus Yeti	699C1S10	-0.45	2.41	0.623		0.027	17.1136	8.55108	8.31234	4	27.2637	699A-20H-1-140/142cm; 699A-20H-1-142/144cm				181.01
2022-02-11 03:05	699C1S10C	oumb	1436	253Plus Yeti	699C1S10	-1.66	2.23	0.639		0.027	12.3076	7.74456	7.90671	4	27.2637	699A-20H-1-140/142cm; 699A-20H-1-142/144cm				181.01
2022-02-26 07:36	699C1S10D	epifaunal. Mix	1447	253Plus Yeti	699C1S10	0.03	1.89	0.629		0.027	15.2831	8.30369	8.15569	4	27.2637	699A-20H-1-140/142cm; 699A-20H-1-142/144cm				181.01
2022-04-13 16:13	699 C1S10C	oumb	1473	253Plus Yeti	699C1S10	-1.66	2.22	0.694		0.027	-2.55766	6.7058	6.76603	4	27.2637	699A-20H-1-140/142cm; 699A-20H-1-142/144cm				181.01
2022-04-19 16:31	699 C1S10B	nodo pleuro stilo	1476	253Plus Yeti	699C1S10	-0.4	2.32	0.677		0.027	1.78681	7.1438	7.08183	4	27.2637	699A-20H-1-140/142cm; 699A-20H-1-142/144cm				181.01
2022-02-03 20:16	699C1S11C	nodo pleuro stilo	1431	253Plus Yeti	699C1S11	-0.82	2.78	0.679		0.027	1.26481	6.95156	7.04312	4	27.2688	699A-20H-1-148/150 cm; 699A-20H-2-0/2cm				181.09
2022-02-07 20:36	699C1S11D	epifaunal. Mix	1433	253Plus Yeti	699C1S11	-0.26	2.65	0.629		0.027	15.2831	8.0671	8.15569	4	27.2688	699A-20H-1-148/150 cm; 699A-20H-2-0/2cm				181.09
2022-02-18 00:00	699C1S11B	oumb	1441	253Plus Yeti	699C1S11	-1.42	2.64	0.674		0.027	2.57543	6.93783	7.14069	4	27.2688	699A-20H-1-148/150 cm; 699A-20H-2-0/2cm				181.09
2022-03-03 02:43	699C1S11A	cibs spp	1449	253Plus Yeti	699C1S11	0.2	2.28	0.652		0.027	8.57372	7.60365	7.60411	4	27.2688	699A-20H-1-148/150 cm; 699A-20H-2-0/2cm				181.09
2022-03-28 16:42	699C1S11A	cibs spp	1461	253Plus Yeti	699C1S11	-0.07	2.17	0.657		0.027	7.17613	7.82468	7.49365	4	27.2688	699A-20H-1-148/150 cm; 699A-20H-2-0/2cm				181.09
2022-04-05 16:33	699 CIS11A MIX CIBS	cibs spp	1467	253Plus Yeti	699C1S11	0.22	2.23	0.701		0.027	-4.28765	6.52859	6.64425	4	27.2688	699A-20H-1-148/150 cm; 699A-20H-2-0/2cm				181.09
2022-04-13 21:30	699 C1S11A	cibs spp	1473	253Plus Yeti	699C1S11	0.06	2.27	0.701		0.027	-4.28765	6.67269	6.64425	4	27.2688	699A-20H-1-148/150 cm; 699A-20H-2-0/2cm				181.09
2022-04-15 14:49	699 C1S11C NODO PLEURO STILO	nodo pleuro stilo	1475	253Plus Yeti	699C1S11	-0.67	2.82	0.612		0.027	20.5622	8.45414	8.61472	4	27.2688	699A-20H-1-148/150 cm; 699A-20H-2-0/2cm				181.09
2022-04-15 21:12	699 C1S11D+E MIX BENT.	mixed benthics	1475	253Plus Yeti	699C1S11	-0.89	2.54	0.634		0.027	13.7838	8.0208	8.02935	4	27.2688	699A-20H-1-148/150 cm; 699A-20H-2-0/2cm				181.09
2022-02-10 18:44	699C2S9D	infaunal mix	1436	253Plus Yeti	699C2S9	-0.97	2.24	0.671		0.027	3.37087	7.36252	7.20055	4	27.274	699A-20H-2-6/8cm; 699A-20H-2-8/10 cm				181.17
2022-02-18 04:54	699C2S9C	oumb	1441	253Plus Yeti	699C2S9	-1.37	2.38	0.601		0.027	24.1366	9.0157	8.93822	4	27.274	699A-20H-2-6/8cm; 699A-20H-2-8/10 cm				181.17
2022-02-26 14:36	699C2S9E	epifaunal. Mix	1447	253Plus Yeti	699C2S9	-0.37	2.11	0.601		0.027	24.1366	9.38674	8.93822	4	27.274	699A-20H-2-6/8cm; 699A-20H-2-8/10 cm				181.17
2022-03-05 05:09	699C2S9A	nodo pleuro stilo	1450	253Plus Yeti	699C2S9	-1.14	2.37	0.667		0.027	4.44224	7.38238	7.28194	4	27.274	699A-20H-2-6/8cm; 699A-20H-2-8/10 cm				181.17
2022-03-05 11:39	699C2S9B	cibs spp	1450	253Plus Yeti	699C2S9	0.61	2.01	0.655		0.027	7.73267	7.74282	7.53745	4	27.274	699A-20H-2-6/8cm; 699A-20H-2-8/10 cm				181.17
2022-03-28 22:27	699C2S9C	oumb	1461	253Plus Yeti	699C2S9	-1.2	2.37	0.661		0.027	6.07291	7.19866	7.40752	4	27.274	699A-20H-2-6/8cm; 699A-20H-2-8/10 cm				181.17
2022-03-30 17:50	699C2S9B	cibs spp	1463	253Plus Yeti	699C2S9	0.47	2.15	0.645		0.027	10.5659	8.10057	7.7642	4	27.274	699A-20H-2-6/8cm; 699A-20H-2-8/10 cm				181.17
2022-03-30 23:34	699C2S9E	epifaunal. Mix	1463	253Plus Yeti	699C2S9	-0.81	2.37	0.631		0.027	14.6805	8.2735	8.1047	4	27.274	699A-20H-2-6/8cm; 699A-20H-2-8/10 cm				181.17
2022-04-05 22:11	699 C259A NODO PLEORO STILO	nodo pleuro stilo	1467	253Plus Yeti	699C2S9	-1.39	2.29	0.673		0.027	2.83981	6.8391	7.16053	4	27.274	699A-20H-2-6/8cm; 699A-20H-2-8/10 cm				181.17
2022-04-19 21:54	699 C2S9C	oumb	1476	253Plus Yeti	699C2S9	-0.46	2.26	0.702		0.027	-4.53209	6.35832	6.62723	4	27.274	699A-20H-2-6/8cm; 699A-20H-2-8/10 cm				181.17
2022-02-08 02:05	699C2S10A	mixed benthics	1433	253Plus Yeti	699C2S10	-0.56	2.29	0.652		0.027	8.57372	7.8964	7.60411	4	27.283	699A-20H-2-20/22cm; 699A-20H-2-22/24cm				181.31
2022-03-22 00:37	699C2S10A	mixed benthics	1456	253Plus Yeti	699C2S10	-0.38	2.32	0.64		0.027	12.0151	7.86208	7.88261	4	27.283	699A-20H-2-20/22cm; 699A-20H-2-22/24cm				181.31
2022-04-06 03:44	699 C2510A MIX BENT	mixed benthics	1467	253Plus Yeti	699C2S10	-0.63	2.33	0.598		0.027	25.1344	9.02316	9.03036	4	27.283	699A-20H-2-20/22cm; 699A-20H-2-22/24cm				181.31
2022-04-16 03:25	699 C2S10A MIX BENT	mixed benthics	1475	253Plus Yeti	699C2S10	-0.63	2.28	0.691		0.027	-1.80594	7.07319	6.81965	4	27.283	699A-20H-2-20/22cm; 699A-20H-2-22/24cm				181.31
															27.2715
2022-02-04 01:04	699C2S11A	mixed benthics	1431	253Plus Yeti	699C2S11	-0.8	2.53	0.661		0.027	6.07291	7.55711	7.40752	5	27.2959	699A-20H-2-40/42cm; 699A-20H-2-42/44cm				181.51
2022-02-11 00:10	699C2S11A	mixed benthics	1436	253Plus Yeti	699C2S11	-0.63	2.63	0.678		0.027	1.52544	7.16033	7.06242	5	27.2959	699A-20H-2-40/42cm; 699A-20H-2-42/44cm				181.51
2022-03-02 17:48	699C22511A	mixed benthics	1449	253Plus Yeti	699C2S11	-0.94	2.64	0.656		0.027	7.45398	7.61911	7.51549	5	27.2959	699A-20H-2-40/42cm; 699A-20H-2-42/44cm				181.51
2022-03-28 19:35	699C2S11A	mixed benthics	1461	253Plus Yeti	699C2S11	-0.96	2.67	0.658		0.027	6.8991	7.54949	7.47193	5	27.2959	699A-20H-2-40/42cm; 699A-20H-2-42/44cm				181.51
2022-04-14 03:00	699C2S11A	mixed benthics	1473	253Plus Yeti	699C2S11	-0.52	2.55	0.656		0.027	7.45398	7.57227	7.51549	5	27.2959	699A-20H-2-40/42cm; 699A-20H-2-42/44cm				181.51
2022-02-04 06:41	699C2S12A	nodo pleuro stilo	1431	253Plus Yeti	699C2S12	-1.15	2.48	0.682		0.027	0.48736	7.36523	6.98586	5	27.3031	699A-20-2-51/53cm; 699A-20-2-53/55cm				181.62
2022-02-08 07:17	699C2S12B	infaunal mix	1433	253Plus Yeti	699C2S12	-1.58	2.32	0.686		0.027	-0.53904	6.94111	6.91098	5	27.3031	699A-20-2-51/53cm; 699A-20-2-53/55cm				181.62
2022-02-11 05:49	699C2S12B	infaunal mix	1436	253Plus Yeti	699C2S12	-1.38	2.3	0.668		0.027	4.17323	7.28197	7.26142	5	27.3031	699A-20-2-51/53cm; 699A-20-2-53/55cm				181.62
2022-02-17 23:17	699C2S12C	epifaunal. Mix	1441	253Plus Yeti	699C2S12	0.03	2.25	0.64		0.027	12.0151	7.68185	7.88261	5	27.3031	699A-20-2-51/53cm; 699A-20-2-53/55cm				181.62
2022-02-25 21:54	699C2S12A	nodo pleuro stilo	1447	253Plus Yeti	699C2S12	-1.08	2.42	0.649		0.027	9.42237	7.63757	7.67193	5	27.3031	699A-20-2-51/53cm; 699A-20-2-53/55cm				181.62
2022-03-03 04:46	699C2S12A	nodo pleuro stilo	1449	253Plus Yeti	699C2S12	-1.06	2.47	0.646		0.027	10.2787	7.67281	7.74093	5	27.3031	699A-20-2-51/53cm; 699A-20-2-53/55cm				181.62
2022-03-04 19:32	699C2S12A	nodo pleuro stilo	1450	253Plus Yeti	699C2S12	-1.14	2.48	0.609		0.027	21.5242	9.07238	8.70078	5	27.3031	699A-20-2-51/53cm; 699A-20-2-53/55cm				181.62
2022-03-05 01:40	699C2S12C	epifaunal. Mix	1450	253Plus Yeti	699C2S12	0.21	2.25	0.65		0.027	9.13863	7.55424	7.64919	5	27.3031	699A-20-2-51/53cm; 699A-20-2-53/55cm				181.62
2022-03-22 06:16	699C2S12B	infaunal mix	1456	253Plus Yeti	699C2S12	-1.39	2.3	0.617		0.027	18.9795	8.44377	8.47477	5	27.3031	699A-20-2-51/53cm; 699A-20-2-53/55cm				181.62
2022-03-30 20:43	699C2S12C	epifaunal. Mix	1463	253Plus Yeti	699C2S12	-0.1	2.29	0.661		0.027	6.07291	7.66113	7.40752	5	27.3031	699A-20-2-51/53cm; 699A-20-2-53/55cm				181.62
2022-04-04 15:08	699C2512B	infaunal mix	1466	253Plus Yeti	699C2S12	-1.28	2.31	0.655		0.027	7.73267	7.87197	7.53745	5	27.3031	699A-20-2-51/53cm; 699A-20-2-53/55cm				181.62
2022-04-20 03:20	699C2S12B	infaunal mix	1476	253Plus Yeti	699C2S12	-1.54	2.27	0.702		0.027	-4.53209	6.54677	6.62723	5	27.3031	699A-20-2-51/53cm; 699A-20-2-53/55cm				181.62
2021-10-09 10:23	699C2S3BN	cibs spp	1354	253Plus Yeti	699C2S3	0.06	1.88	0.644		0.027	10.854	7.94521	7.78761	5	27.3106	699A-20H-2-60/62cm; 699A-20H-2-63/65cm				181.71
2021-10-14 18:38	699C2S3EN	infaunal mix	1359	253Plus Yeti	699C2S3	-0.99	2.02	0.647		0.027	9.99242	7.70489	7.7178	5	27.3106	699A-20H-2-60/62cm; 699A-20H-2-63/65cm				181.71
2021-10-21 18:04	699C2S3CN	oumb	1365	253Plus Yeti	699C2S3	-1.41	1.99	0.651		0.027	8.85575	7.7533	7.62659	5	27.3106	699A-20H-2-60/62cm; 699A-20H-2-63/65cm				181.71
2021-11-22 20:35	699C2S3D	epifaunal. Mix	1386	253Plus Yeti	699C2S3	-0.2	1.78	0.677		0.027	1.78681	7.1525	7.08183	5	27.3106	699A-20H-2-60/62cm; 699A-20H-2-63/65cm				181.71
2021-11-26 02:31	699C2S3B	cibs spp	1389	253Plus Yeti	699C2S3	0.15	1.89	0.724		0.027	-9.74663	6.10015	6.27468	5	27.3106	699A-20H-2-60/62cm; 699A-20H-2-63/65cm				181.71
2021-12-04 08:39	699C2S3C	oumb	1395	253Plus Yeti	699C2S3	-1.36	2.02	0.626		0.027	16.194	8.45132	8.23331	5	27.3106	699A-20H-2-60/62cm; 699A-20H-2-63/65cm				181.71
2021-12-10 23:06	699C2S3A	nodo pleuro stilo	1395	253Plus Yeti	699C2S3	-1.1	2.24	0.681		0.027	0.745777	7.07883	7.00485	5	27.3106	699A-20H-2-60/62cm; 699A-20H-2-63/65cm				181.71
2021-12-21 07:52	699C2S3E	infaunal mix	1406	253Plus Yeti	699C2S3	-0.91	2.11	0.678		0.027	1.52544	6.95407	7.06242	5	27.3106	699A-20H-2-60/62cm; 699A-20H-2-63/65cm				181.71
2022-01-21 00:23	699C2S3B	cibs spp	1420	253Plus Yeti	699C2S3	0.16	1.94	0.654		0.027	8.01218	7.95598	7.55954	5	27.3106	699A-20H-2-60/62cm; 699A-20H-2-63/65cm				181.71
2022-01-27 18:11	699C2S3D	epifaunal. Mix	1425	253Plus Yeti	699C2S3	-0.37	2.05	0.648		0.027	9.70696	7.65609	7.6948	5	27.3106	699A-20H-2-60/62cm; 699A-20H-2-63/65cm				181.71
2022-01-28 00:27	699C2S3C	oumb	1425	253Plus Yeti	699C2S3	-1.61	2.04	0.639		0.027	12.3076	7.9917	7.90671	5	27.3106	699A-20H-2-60/62cm; 699A-20H-2-63/65cm				181.71
2022-02-11 04:28	699C2S3C	oumb	1436	253Plus Yeti	699C2S3	-1.69	2.09	0.644		0.027	10.854	7.61927	7.78761	5	27.3106	699A-20H-2-60/62cm; 699A-20H-2-63/65cm				181.71
2022-02-18 04:11	699C2S3B	cibs spp	1441	253Plus Yeti	699C2S3	0.14	1.91	0.597		0.027	25.4692	9.1363	9.06146	5	27.3106	699A-20H-2-60/62cm; 699A-20H-2-63/65cm				181.71
2022-02-26 11:07	699C2S3A	nodo pleuro stilo	1447	253Plus Yeti	699C2S3	-0.75	2.33	0.678		0.027	1.52544	7.44893	7.06242	5	27.3106	699A-20H-2-60/62cm; 699A-20H-2-63/65cm				181.71
2021-11-02 00:27	699C2S4A	nodo pleuro stilo	1372	253Plus Yeti	699C2S4	-0.89	2.11	0.696		0.027	-3.05535	6.67375	6.73076	6	27.3181	699A-20H-2-70/72cm; 699A-20H-2-73/75cm				181.81
2021-11-12 21:30	699C2S4C	oumb	1381	253Plus Yeti	699C2S4	-1.84	1.89	0.652		0.027	8.57372	7.44707	7.60411	6	27.3181	699A-20H-2-70/72cm; 699A-20H-2-73/75cm				181.81
2021-11-13 03:43	699C2S4D	Gsub	1381	253Plus Yeti	699C2S4	-1.02	1.98	0.642		0.027	11.4328	7.68692	7.83483	6	27.3181	699A-20H-2-70/72cm; 699A-20H-2-73/75cm				181.81
2021-11-18 02:14	699C2S4E	epifaunal. Mix	1384	253Plus Yeti	699C2S4	-0.43	1.7	0.647		0.027	9.99242	8.01705	7.7178	6	27.3181	699A-20H-2-70/72cm; 699A-20H-2-73/75cm				181.81
2021-12-04 03:55	699C2S4C	oumb	1395	253Plus Yeti	699C2S4	-1.7	1.89	0.592		0.027	27.1603	9.18734	9.21994	6	27.3181	699A-20H-2-70/72cm; 699A-20H-2-73/75cm				181.81
2021-12-11 05:52	699C2S4B	cibs spp	1395	253Plus Yeti	699C2S4	-0.1	2.1	0.629		0.027	15.2831	8.21487	8.15569	6	27.3181	699A-20H-2-70/72cm; 699A-20H-2-73/75cm				181.81
2021-12-17 00:43	699C2S4C	oumb	1403	253Plus Yeti	699C2S4	-1.8	1.95	0.655		0.027	7.73267	7.58605	7.53745	6	27.3181	699A-20H-2-70/72cm; 699A-20H-2-73/75cm				181.81
2022-02-03 18:10	699C2S4D	Gsub	1431	253Plus Yeti	699C2S4	-1.52	1.95	0.628		0.027	15.5857	8.15634	8.18141	6	27.3181	699A-20H-2-70/72cm; 699A-20H-2-73/75cm				181.81
2022-02-07 19:10	699C2S4B	cibs spp	1433	253Plus Yeti	699C2S4	0.12	1.92	0.594		0.027	26.4804	9.21772	9.15595	6	27.3181	699A-20H-2-70/72cm; 699A-20H-2-73/75cm				181.81
2021-11-18 07:02	699C2S5C	oumb	1384	253Plus Yeti	699C2S5	-1.58	2.18	0.661		0.027	6.07291	7.31613	7.40752	6	27.3256	699A-20H-2-80/82cm; 699A-20H-2-83/85cm				181.91
2021-11-23 01:55	699C2S5B	nodo pleuro stilo	1386	253Plus Yeti	699C2S5	-0.9	2.14	0.649		0.027	9.42237	7.89942	7.67193	6	27.3256	699A-20H-2-80/82cm; 699A-20H-2-83/85cm				181.91
2021-11-26 08:01	699C2S5B	nodo pleuro stilo	1389	253Plus Yeti	699C2S5	-1.02	2.23	0.651		0.027	8.85575	7.53641	7.62659	6	27.3256	699A-20H-2-80/82cm; 699A-20H-2-83/85cm				181.91
2021-12-17 06:15	699C2S5A	cibs spp	1403	253Plus Yeti	699C2S5	0.03	2.09	0.643		0.027	11.1429	7.82397	7.81115	6	27.3256	699A-20H-2-80/82cm; 699A-20H-2-83/85cm				181.91
2022-01-21 05:17	699C2S5B	nodo pleuro stilo	1420	253Plus Yeti	699C2S5	-1.02	2.21	0.641		0.027	11.7235	7.96886	7.85865	6	27.3256	699A-20H-2-80/82cm; 699A-20H-2-83/85cm				181.91
2022-02-03 23:41	699C2S5A	cibs spp	1431	253Plus Yeti	699C2S5	0.05	2.24	0.643		0.027	11.1429	7.83497	7.81115	6	27.3256	699A-20H-2-80/82cm; 699A-20H-2-83/85cm				181.91
2022-02-24 04:34	699C255C	oumb	1445	253Plus Yeti	699C2S5	-1.6	2.75	0.633		0.027	14.0817	8.15523	8.05432	6	27.3256	699A-20H-2-80/82cm; 699A-20H-2-83/85cm				181.91
2022-02-26 18:00	699C2S5B	nodo pleuro stilo	1447	253Plus Yeti	699C2S5	-0.92	2.19	0.629		0.027	15.2831	8.23784	8.15569	6	27.3256	699A-20H-2-80/82cm; 699A-20H-2-83/85cm				181.91
2021-03-16 01:27	699C2S1A	cibs spp	1217	253Plus Yeti	699C2S1	0.13	2.1	0.677		0.027	1.78681	6.92637	7.08183	6	27.3332	699A-20H-2-90/92cm; 699A-20H-2-93/95cm				182.01
2021-03-16 02:09	699C2S1A	cibs spp	1217	253Plus Yeti	699C2S1	0.1	2.07	0.672		0.027	3.10496	6.98778	7.18049	6	27.3332	699A-20H-2-90/92cm; 699A-20H-2-93/95cm				182.01
2021-03-22 20:34	699C2S1A	cibs spp	1222	253Plus Yeti	699C2S1	-0.02	2.09	0.711		0.027	-6.70249	6.46742	6.47803	6	27.3332	699A-20H-2-90/92cm; 699A-20H-2-93/95cm				182.01
2021-03-26 21:39	699C2S1B	uniserials pleuro	1226	253Plus Yeti	699C2S1	-1.02	2.19	0.671		0.027	3.37087	7.24191	7.20055	6	27.3332	699A-20H-2-90/92cm; 699A-20H-2-93/95cm				182.01
2021-03-27 01:13	699C2S2A	infaunal mix	1226	253Plus Yeti	699C2S1	-1.4	1.83	0.649		0.027	9.42237	8.01302	7.67193	6	27.3332	699A-20H-2-90/92cm; 699A-20H-2-93/95cm				182.01
2021-03-30 17:51	699C2S1C	epifaunal. Mix	1228	253Plus Yeti	699C2S1	-0.68	1.99	0.642		0.027	11.4328	7.88203	7.83483	6	27.3332	699A-20H-2-90/92cm; 699A-20H-2-93/95cm				182.01
2021-03-30 18:33	699C2S1D	oumb	1228	253Plus Yeti	699C2S1	-1.44	2.33	0.678		0.027	1.52544	7.18331	7.06242	6	27.3332	699A-20H-2-90/92cm; 699A-20H-2-93/95cm				182.01
2021-04-10 01:25	699C251B	uniserials pleuro	1233	253Plus Yeti	699C2S1	-0.87	2.26	0.658		0.027	6.8991	7.58453	7.47193	6	27.3332	699A-20H-2-90/92cm; 699A-20H-2-93/95cm				182.01
2021-04-10 02:14	699C251E	infaunal mix	1233	253Plus Yeti	699C2S1	-1.37	2.14	0.639		0.027	12.3076	8.10453	7.90671	6	27.3332	699A-20H-2-90/92cm; 699A-20H-2-93/95cm				182.01
2021-04-15 17:52	699C251D	oumb	1237	253Plus Yeti	699C2S1	-1.59	2.28	0.614		0.027	19.926	9.03737	8.55823	6	27.3332	699A-20H-2-90/92cm; 699A-20H-2-93/95cm				182.01
2021-08-14 01:10	699C2S1C	epifaunal. Mix	1315	253Plus Yeti	699C2S1	-0.5	1.95	0.656		0.027	7.45398	7.52514	7.51549	6	27.3332	699A-20H-2-90/92cm; 699A-20H-2-93/95cm				182.01
2021-08-14 03:17	699C2S1E	infaunal mix	1315	253Plus Yeti	699C2S1	-1.21	2.26	0.628		0.027	15.5857	8.37987	8.18141	6	27.3332	699A-20H-2-90/92cm; 699A-20H-2-93/95cm				182.01
2021-09-11 22:48	699C2S1C	epifaunal. Mix	1334	253Plus Yeti	699C2S1	-0.47	1.91	0.647		0.027	9.99242	7.75803	7.7178	6	27.3332	699A-20H-2-90/92cm; 699A-20H-2-93/95cm				182.01
2021-09-12 01:41	699C2S1B	uniserials pleuro	1334	253Plus Yeti	699C2S1	-0.18	1.77	0.616		0.027	19.294	8.44481	8.50242	6	27.3332	699A-20H-2-90/92cm; 699A-20H-2-93/95cm				182.01
2021-09-24 21:15	699C2S1D	oumb	1343	253Plus Yeti	699C2S1	-1.47	2.22	0.642		0.027	11.4328	8.18576	7.83483	6	27.3332	699A-20H-2-90/92cm; 699A-20H-2-93/95cm				182.01
2021-09-24 21:56	699C2S1B	nodo pleuro stilo	1343	253Plus Yeti	699C2S1	-0.88	2.29	0.625		0.027	16.4996	8.38245	8.2595	6	27.3332	699A-20H-2-90/92cm; 699A-20H-2-93/95cm				182.01
2021-10-01 18:02	699C2S1C	epifaunal. Mix	1348	253Plus Yeti	699C2S1	-0.58	2.06	0.705		0.027	-5.26144	6.33762	6.5767	6	27.3332	699A-20H-2-90/92cm; 699A-20H-2-93/95cm				182.01
2021-10-02 14:29	699C2S1A	cibs spp	1348	253Plus Yeti	699C2S1	0.08	2.21	0.679		0.027	1.26481	6.99052	7.04312	6	27.3332	699A-20H-2-90/92cm; 699A-20H-2-93/95cm				182.01
2021-10-08 21:39	699C2S1B	nodo pleuro stilo	1354	253Plus Yeti	699C2S1	-0.99	2.22	0.669		0.027	3.905	7.29199	7.24102	6	27.3332	699A-20H-2-90/92cm; 699A-20H-2-93/95cm				182.01
2021-10-09 03:16	699C2S1A	cibs spp	1354	253Plus Yeti	699C2S1	0.11	1.99	0.668		0.027	4.17323	7.62473	7.26142	6	27.3332	699A-20H-2-90/92cm; 699A-20H-2-93/95cm				182.01
2021-10-14 20:00	699C2S1D	oumb	1359	253Plus Yeti	699C2S1	-1.62	2.15	0.645		0.027	10.5659	7.87169	7.7642	6	27.3332	699A-20H-2-90/92cm; 699A-20H-2-93/95cm				182.01
2021-11-01 17:28	699C2S1B	nodo pleuro stilo	1372	253Plus Yeti	699C2S1	-0.68	2.35	0.663		0.027	5.52617	7.26901	7.36519	6	27.3332	699A-20H-2-90/92cm; 699A-20H-2-93/95cm				182.01
2021-11-02 05:20	699C2S1A	cibs spp	1372	253Plus Yeti	699C2S1	-0.03	2.13	0.676		0.027	2.04893	7.01812	7.10134	6	27.3332	699A-20H-2-90/92cm; 699A-20H-2-93/95cm				182.01
															27.3283
2021-11-09 18:14	699C2S6B	cibs spp	1378	253Plus Yeti	699C2S6	0.1	1.73	0.611		0.027	20.8818	9.11189	8.64323	7	27.3407	699A-20H-2-100/102cm; 699A-20H-2-103/105cm				182.11
2021-11-09 23:49	699C2S6C	nodo pleuro stilo	1378	253Plus Yeti	699C2S6	-0.9	2.03	0.613		0.027	20.2436	8.56926	8.58639	7	27.3407	699A-20H-2-100/102cm; 699A-20H-2-103/105cm				182.11
2021-11-13 10:27	699C2S6D	infaunal mix	1381	253Plus Yeti	699C2S6	-1.53	1.75	0.662		0.027	5.79914	7.59739	7.38629	7	27.3407	699A-20H-2-100/102cm; 699A-20H-2-103/105cm				182.11
2021-11-13 17:17	699C2S6A	oumb	1381	253Plus Yeti	699C2S6	-1.54	1.92	0.588		0.027	28.5341	9.39895	9.3504	7	27.3407	699A-20H-2-100/102cm; 699A-20H-2-103/105cm				182.11
2021-11-17 19:28	699C2S6B	cibs spp	1384	253Plus Yeti	699C2S6	0.1	1.68	0.698		0.027	-3.5503	6.51672	6.69588	7	27.3407	699A-20H-2-100/102cm; 699A-20H-2-103/105cm				182.11
2021-11-18 00:53	699C2S6E	epifaunal. Mix	1384	253Plus Yeti	699C2S6	-0.52	1.76	0.684		0.027	-0.0272867	6.99171	6.94822	7	27.3407	699A-20H-2-100/102cm; 699A-20H-2-103/105cm				182.11
2021-11-22 23:54	699C2S6D	infaunal mix	1386	253Plus Yeti	699C2S6	-1.49	1.73	0.661		0.027	6.07291	7.51568	7.40752	7	27.3407	699A-20H-2-100/102cm; 699A-20H-2-103/105cm				182.11
2021-11-23 07:28	699C2S6C	nodo pleuro stilo	1386	253Plus Yeti	699C2S6	-0.86	1.97	0.608		0.027	21.847	9.36334	8.72982	7	27.3407	699A-20H-2-100/102cm; 699A-20H-2-103/105cm				182.11
2021-11-25 20:25	699C2S6A	oumb	1389	253Plus Yeti	699C2S6	-1.62	1.91	0.619		0.027	18.3535	8.86477	8.41997	7	27.3407	699A-20H-2-100/102cm; 699A-20H-2-103/105cm				182.11
2021-11-26 01:09	699C2S6B	cibs spp	1389	253Plus Yeti	699C2S6	0.09	1.69	0.68		0.027	1.00493	7.35529	7.02393	7	27.3407	699A-20H-2-100/102cm; 699A-20H-2-103/105cm				182.11
2022-03-29 01:15	699C2S6A	oumb	1461	253Plus Yeti	699C2S6	-1.55	2.01	0.654		0.027	8.01218	7.65288	7.55954	7	27.3407	699A-20H-2-100/102cm; 699A-20H-2-103/105cm				182.11
2022-03-29 06:56	699C2S6A	oumb	1461	253Plus Yeti	699C2S6	-1.71	1.91	0.68		0.027	1.00493	7.06744	7.02393	7	27.3407	699A-20H-2-100/102cm; 699A-20H-2-103/105cm				182.11
2021-11-02 03:58	699C2S7A	oumb	1372	253Plus Yeti	699C2S7	-1.52	1.97	0.694		0.027	-2.55766	6.95772	6.76603	7	27.3482	699A-20H-2-110/112cm; 699A-20H-2-113/115cm				182.21
2021-11-09 19:40	699C2S7D	epifaunal. Mix	1378	253Plus Yeti	699C2S7	-0.63	1.6	0.639		0.027	12.3076	8.28584	7.90671	7	27.3482	699A-20H-2-110/112cm; 699A-20H-2-113/115cm				182.21
2021-11-10 05:30	699C2S7B	nodo pleuro stilo	1378	253Plus Yeti	699C2S7	-1.06	1.89	0.649		0.027	9.42237	7.58764	7.67193	7	27.3482	699A-20H-2-110/112cm; 699A-20H-2-113/115cm				182.21
2021-11-13 02:15	699C2S7E	infaunal mix	1381	253Plus Yeti	699C2S7	-1.48	1.86	0.623		0.027	17.1136	8.1663	8.31234	7	27.3482	699A-20H-2-110/112cm; 699A-20H-2-113/115cm				182.21
2021-11-13 09:06	699C2S7B	nodo pleuro stilo	1381	253Plus Yeti	699C2S7	-0.83	1.9	0.609		0.027	21.5242	8.50685	8.70078	7	27.3482	699A-20H-2-110/112cm; 699A-20H-2-113/115cm				182.21
2021-11-17 18:48	699C2S7E	infaunal mix	1384	253Plus Yeti	699C2S7	-1.53	1.81	0.632		0.027	14.3807	7.90089	8.07944	7	27.3482	699A-20H-2-110/112cm; 699A-20H-2-113/115cm				182.21
2021-11-18 06:22	699C2S7B	nodo pleuro stilo	1384	253Plus Yeti	699C2S7	-0.76	1.93	0.694		0.027	-2.55766	6.55764	6.76603	7	27.3482	699A-20H-2-110/112cm; 699A-20H-2-113/115cm				182.21
2021-11-23 06:05	699C2S7B	nodo pleuro stilo	1386	253Plus Yeti	699C2S7	-0.82	1.87	0.602		0.027	23.8063	8.80885	8.90789	7	27.3482	699A-20H-2-110/112cm; 699A-20H-2-113/115cm				182.21
2021-12-10 21:42	699C2S7E	infaunal mix	1395	253Plus Yeti	699C2S7	-1.59	1.81	0.646		0.027	10.2787	7.92583	7.74093	7	27.3482	699A-20H-2-110/112cm; 699A-20H-2-113/115cm				182.21
2021-12-11 10:34	699C2S7B	nodo pleuro stilo	1395	253Plus Yeti	699C2S7	-1.24	2.01	0.641		0.027	11.7235	8.0724	7.85865	7	27.3482	699A-20H-2-110/112cm; 699A-20H-2-113/115cm				182.21
2021-12-16 17:51	699C2S7B	nodo pleuro stilo	1403	253Plus Yeti	699C2S7	-0.88	1.98	0.662		0.027	5.79914	7.9125	7.38629	7	27.3482	699A-20H-2-110/112cm; 699A-20H-2-113/115cm				182.21
2021-12-16 23:19	699C2S7E	infaunal mix	1403	253Plus Yeti	699C2S7	-1.58	1.86	0.633		0.027	14.0817	7.79049	8.05432	7	27.3482	699A-20H-2-110/112cm; 699A-20H-2-113/115cm				182.21
2021-12-21 00:56	699C2S7B	nodo pleuro stilo	1406	253Plus Yeti	699C2S7	-1.15	1.91	0.631		0.027	14.6805	8.13375	8.1047	7	27.3482	699A-20H-2-110/112cm; 699A-20H-2-113/115cm				182.21
2021-12-21 11:59	699C2S7E	infaunal mix	1406	253Plus Yeti	699C2S7	-1.64	1.85	0.628		0.027	15.5857	8.25632	8.18141	7	27.3482	699A-20H-2-110/112cm; 699A-20H-2-113/115cm				182.21
2022-01-20 17:21	699C2S7B	nodo pleuro stilo	1420	253Plus Yeti	699C2S7	-1.32	1.98	0.628		0.027	15.5857	8.12697	8.18141	7	27.3482	699A-20H-2-110/112cm; 699A-20H-2-113/115cm				182.21
2022-01-20 22:58	699C2S7E	infaunal mix	1420	253Plus Yeti	699C2S7	-1.61	1.82	0.665		0.027	4.98262	7.56999	7.32333	7	27.3482	699A-20H-2-110/112cm; 699A-20H-2-113/115cm				182.21
2022-01-27 23:03	699C2S7B	nodo pleuro stilo	1425	253Plus Yeti	699C2S7	-1.1	1.96	0.66		0.027	6.3475	7.55425	7.42887	7	27.3482	699A-20H-2-110/112cm; 699A-20H-2-113/115cm				182.21
2022-01-28 03:58	699C2S7B	nodo pleuro stilo	1425	253Plus Yeti	699C2S7	-1.64	1.95	0.642		0.027	11.4328	7.76347	7.83483	7	27.3482	699A-20H-2-110/112cm; 699A-20H-2-113/115cm				182.21
															27.3452
2021-03-30 19:22	699C3S1A	mixed benthics	1228	253Plus Yeti	699C3S1	-0.83	2.69	0.668		0.027	4.17323	7.11325	7.26142	8	27.3828	699A-20H-3-5/7cm; 699A-20H-3-8/10cm				182.66
2021-04-10 18:22	699C351A	mixed benthics	1233	253Plus Yeti	699C3S1	-0.64	2.69	0.655		0.027	7.73267	7.64754	7.53745	8	27.3828	699A-20H-3-5/7cm; 699A-20H-3-8/10cm				182.66
2021-10-02 10:12	699C3S1A	mixed benthics	1348	253Plus Yeti	699C3S1	-1.12	2.35	0.634		0.027	13.7838	8.37921	8.02935	8	27.3828	699A-20H-3-5/7cm; 699A-20H-3-8/10cm				182.66
2021-03-18 18:27	699C3S2A	mixed benthics	1220	253Plus Yeti	699C3S2	-0.59	2.78	0.652		0.027	8.57372	7.60589	7.60411	8	27.3903	699A-20H-3-15/17cm; 699A-20H-3-18/20cm				182.76
2021-03-18 19:11	699C3S2A	mixed benthics	1220	253Plus Yeti	699C3S2	-0.58	2.67	0.67		0.027	3.63755	7.26597	7.22073	8	27.3903	699A-20H-3-15/17cm; 699A-20H-3-18/20cm				182.76
2021-09-10 20:17	699C3S2A	mixed benthics	1334	253Plus Yeti	699C3S2	-0.44	2.75	0.71		0.027	-6.46393	6.54773	6.49426	8	27.3903	699A-20H-3-15/17cm; 699A-20H-3-18/20cm				182.76
2021-10-02 17:14	699C3S2A	mixed benthics	1348	253Plus Yeti	699C3S2	-0.94	2.82	0.671		0.027	3.37087	7.37062	7.20055	8	27.3903	699A-20H-3-15/17cm; 699A-20H-3-18/20cm				182.76
2021-04-10 02:56	699C353A	mixed benthics	1233	253Plus Yeti	699C3S3	-0.84	2.9	0.599		0.027	24.8007	9.22645	8.99945	8	27.3978	699A-20H-3-25/29cm;				182.85
2021-04-15 18:40	699C353A	mixed benthics	1237	253Plus Yeti	699C3S3	-0.38	2.69	0.63		0.027	14.9813	7.91398	8.13012	8	27.3978	699A-20H-3-25/29cm;				182.85
2021-03-22 21:15	699C3S4A	uniserials pleuro	1222	253Plus Yeti	699C3S4	-0.82	2.43	0.648		0.027	9.70696	7.59133	7.6948	8	27.4053	699A-20H-3-35/37cm; 699A-20H-3-38/40cm				182.96
2021-03-22 23:23	699C3S4B	oumb	1222	253Plus Yeti	699C3S4	-1.21	2.4	0.642		0.027	11.4328	7.66737	7.83483	8	27.4053	699A-20H-3-35/37cm; 699A-20H-3-38/40cm				182.96
2021-03-30 20:05	699C3S4C	epifaunal. Mix	1228	253Plus Yeti	699C3S4	-0.03	2.2	0.645		0.027	10.5659	7.84021	7.7642	8	27.4053	699A-20H-3-35/37cm; 699A-20H-3-38/40cm				182.96
2021-04-10 03:37	699C354B	oumb	1233	253Plus Yeti	699C3S4	-1.16	2.39	0.631		0.027	14.6805	7.92206	8.1047	8	27.4053	699A-20H-3-35/37cm; 699A-20H-3-38/40cm				182.96
2021-04-15 19:20	699C354C	epifaunal. Mix	1237	253Plus Yeti	699C3S4	-0.08	2.2	0.643		0.027	11.1429	7.77992	7.81115	8	27.4053	699A-20H-3-35/37cm; 699A-20H-3-38/40cm				182.96
2021-08-14 03:58	699C3S4A	uniserials pleuro	1315	253Plus Yeti	699C3S4	-1.1	2.51	0.628		0.027	15.5857	8.37204	8.18141	8	27.4053	699A-20H-3-35/37cm; 699A-20H-3-38/40cm				182.96
2021-08-14 04:40	699C3S4D	Gsub	1315	253Plus Yeti	699C3S4	-0.98	2.32	0.661		0.027	6.07291	7.44305	7.40752	8	27.4053	699A-20H-3-35/37cm; 699A-20H-3-38/40cm				182.96
2021-09-11 19:07	699C3S4D	Gsub	1334	253Plus Yeti	699C3S4	-1.03	2.44	0.704		0.027	-5.01898	6.38771	6.59345	8	27.4053	699A-20H-3-35/37cm; 699A-20H-3-38/40cm				182.96
2021-09-21 16:58	699C3S4C	epifaunal. Mix	1340	253Plus Yeti	699C3S4	0.08	2.33	0.685		0.027	-0.283523	7.11263	6.92955	8	27.4053	699A-20H-3-35/37cm; 699A-20H-3-38/40cm				182.96
2021-09-25 02:59	699C3S4A	nodo pleuro stilo	1343	253Plus Yeti	699C3S4	-0.95	2.49	0.669		0.027	3.905	7.33189	7.24102	8	27.4053	699A-20H-3-35/37cm; 699A-20H-3-38/40cm				182.96
2021-09-25 07:49	699C3S4D	Gsub	1343	253Plus Yeti	699C3S4	-1.1	2.38	0.659		0.027	6.62289	7.37204	7.45034	8	27.4053	699A-20H-3-35/37cm; 699A-20H-3-38/40cm				182.96
2021-10-01 18:44	699C3S4B	oumb	1348	253Plus Yeti	699C3S4	-1.26	2.42	0.657		0.027	7.17613	7.5163	7.49365	8	27.4053	699A-20H-3-35/37cm; 699A-20H-3-38/40cm				182.96
2021-10-09 07:38	699C3S4A	nodo pleuro stilo	1354	253Plus Yeti	699C3S4	-0.97	2.5	0.702		0.027	-4.53209	6.69704	6.62723	8	27.4053	699A-20H-3-35/37cm; 699A-20H-3-38/40cm				182.96
2021-10-09 18:10	699C3S4D	Gsub	1354	253Plus Yeti	699C3S4	-1.18	2.31	0.669		0.027	3.905	7.08488	7.24102	8	27.4053	699A-20H-3-35/37cm; 699A-20H-3-38/40cm				182.96
2021-10-14 19:19	699C3S4A	nodo pleuro stilo	1359	253Plus Yeti	699C3S4	-1.12	2.47	0.661		0.027	6.07291	7.51039	7.40752	8	27.4053	699A-20H-3-35/37cm; 699A-20H-3-38/40cm				182.96
2021-10-21 17:23	699C3S4C	epifaunal. Mix	1365	253Plus Yeti	699C3S4	0.18	2.22	0.753		0.027	-16.178	5.81042	5.86745	8	27.4053	699A-20H-3-35/37cm; 699A-20H-3-38/40cm				182.96
2021-11-01 22:24	699C3S4A	nodo pleuro stilo	1372	253Plus Yeti	699C3S4	-1.03	2.53	0.656		0.027	7.45398	7.23837	7.51549	8	27.4053	699A-20H-3-35/37cm; 699A-20H-3-38/40cm				182.96
2021-11-22 19:10	699C3S4A	nodo pleuro stilo	1386	253Plus Yeti	699C3S4	-1.17	2.47	0.715		0.027	-7.65036	6.26923	6.41397	8	27.4053	699A-20H-3-35/37cm; 699A-20H-3-38/40cm				182.96
2023-05-20 17:37	699C3S4A	nodo pleuro stilo	872	Nessie 253Plus	699C3S4	-0.99	2.47	0.671		0.027	3.37087	6.96578	7.20055	8	27.4053	699A-20H-3-35/37cm; 699A-20H-3-38/40cm				182.96
2023-05-20 18:17	699C3S4A	nodo pleuro stilo	1727	253Plus Yeti	699C3S4	-0.98	2.64	0.649		0.027	9.42237	7.8079	7.67193	8	27.4053	699A-20H-3-35/37cm; 699A-20H-3-38/40cm				182.96
2023-05-21 00:50	699C3S4A	nodo pleuro stilo	872	Nessie 253Plus	699C3S4	-1.16	2.49	0.677		0.027	1.78681	6.9153	7.08183	8	27.4053	699A-20H-3-35/37cm; 699A-20H-3-38/40cm				182.96
2023-05-21 01:47	699C3S4A	nodo pleuro stilo	1727	253Plus Yeti	699C3S4	-1.05	2.53	0.642		0.027	11.4328	7.81158	7.83483	8	27.4053	699A-20H-3-35/37cm; 699A-20H-3-38/40cm				182.96
2021-03-18 20:01	699C3S5A	cibs spp	1220	253Plus Yeti	699C3S5	0.48	2.3	0.624		0.027	16.8061	8.26624	8.28584	9	27.4108	699A-20H-3-45/47cm; 699A-20H-3-48/50cm				183.06
2021-03-18 20:42	699C3S5A	cibs spp	1220	253Plus Yeti	699C3S5	0.39	2.26	0.692		0.027	-2.05721	6.79907	6.80168	9	27.4108	699A-20H-3-45/47cm; 699A-20H-3-48/50cm				183.06
2021-03-23 00:04	699C3S5D	infaunal mix	1222	253Plus Yeti	699C3S5	-1.03	2.42	0.663		0.027	5.52617	7.39398	7.36519	9	27.4108	699A-20H-3-45/47cm; 699A-20H-3-48/50cm				183.06
2021-03-27 02:03	699C3S5B	cibs spp	1226	253Plus Yeti	699C3S5	-0.59	2.71	0.64		0.027	12.0151	7.76496	7.88261	9	27.4108	699A-20H-3-45/47cm; 699A-20H-3-48/50cm				183.06
2021-03-30 20:47	699C3S5C	oumb	1228	253Plus Yeti	699C3S5	-1.29	2.48	0.679		0.027	1.26481	6.99745	7.04312	9	27.4108	699A-20H-3-45/47cm; 699A-20H-3-48/50cm				183.06
2021-04-10 04:18	699C355C	oumb	1233	253Plus Yeti	699C3S5	-1.42	2.39	0.66		0.027	6.3475	7.45084	7.42887	9	27.4108	699A-20H-3-45/47cm; 699A-20H-3-48/50cm				183.06
2021-09-11 21:19	699C3S5A	cibs spp	1334	253Plus Yeti	699C3S5	0.55	2.22	0.692		0.027	-2.05721	6.70731	6.80168	9	27.4108	699A-20H-3-45/47cm; 699A-20H-3-48/50cm				183.06
2021-09-24 18:29	699C3S5B	nodo pleuro stilo	1343	253Plus Yeti	699C3S5	-0.15	2.61	0.67		0.027	3.63755	7.22531	7.22073	9	27.4108	699A-20H-3-45/47cm; 699A-20H-3-48/50cm				183.06
2021-10-01 20:46	699C3S5B	nodo pleuro stilo	1348	253Plus Yeti	699C3S5	-0.86	2.5	0.638		0.027	12.601	7.80503	7.93095	9	27.4108	699A-20H-3-45/47cm; 699A-20H-3-48/50cm				183.06
2021-10-02 03:08	699C3S5B	nodo pleuro stilo	1348	253Plus Yeti	699C3S5	-0.15	2.62	0.72		0.027	-8.82111	6.34279	6.33578	9	27.4108	699A-20H-3-45/47cm; 699A-20H-3-48/50cm				183.06
2021-11-01 18:09	699C3S5A	cibs spp	1372	253Plus Yeti	699C3S5	0.7	2.3	0.662		0.027	5.79914	7.42106	7.38629	9	27.4108	699A-20H-3-45/47cm; 699A-20H-3-48/50cm				183.06
2021-11-22 21:54	699C3S5A	cibs spp	1386	253Plus Yeti	699C3S5	0.46	2.23	0.651		0.027	8.85575	7.7328	7.62659	9	27.4108	699A-20H-3-45/47cm; 699A-20H-3-48/50cm				183.06
2023-05-21 07:36	699C3S5A	cibs spp	872	Nessie 253Plus	699C3S5	0.41	2.27	0.629		0.027	15.2831	8.00053	8.15569	9	27.4108	699A-20H-3-45/47cm; 699A-20H-3-48/50cm				183.06
2023-05-21 08:38	699C3S5A	cibs spp	1727	253Plus Yeti	699C3S5	0.48	2.29	0.648		0.027	9.70696	7.62805	7.6948	9	27.4108	699A-20H-3-45/47cm; 699A-20H-3-48/50cm				183.06
2021-11-13 15:14	699C3S7C	oumb	1381	253Plus Yeti	699C3S7	-1.35	2.41	0.654		0.027	8.01218	7.35772	7.55954	9	27.4158	699A-20H-3-55/57cm; 699A-20H-3-58/60cm				183.16
2021-11-17 20:53	699C3S7D	epifaunal. Mix	1384	253Plus Yeti	699C3S7	-0.38	2.35	0.674		0.027	2.57543	7.32462	7.14069	9	27.4158	699A-20H-3-55/57cm; 699A-20H-3-58/60cm				183.16
2021-11-23 05:23	699C3S7B	nodo pleuro stilo	1386	253Plus Yeti	699C3S7	-1.23	2.4	0.61		0.027	21.2025	8.65636	8.67192	9	27.4158	699A-20H-3-55/57cm; 699A-20H-3-58/60cm				183.16
2021-12-11 03:46	699C3S7A	cibs spp	1395	253Plus Yeti	699C3S7	0.39	2.24	0.664		0.027	5.254	7.73911	7.3442	9	27.4158	699A-20H-3-55/57cm; 699A-20H-3-58/60cm				183.16
2021-12-17 04:51	699C3S7D	epifaunal. Mix	1403	253Plus Yeti	699C3S7	-0.26	2.44	0.669		0.027	3.905	7.59444	7.24102	9	27.4158	699A-20H-3-55/57cm; 699A-20H-3-58/60cm				183.16
2021-12-21 06:28	699C3S7C	oumb	1406	253Plus Yeti	699C3S7	-1.49	2.42	0.687		0.027	-0.793841	6.77631	6.89251	9	27.4158	699A-20H-3-55/57cm; 699A-20H-3-58/60cm				183.16
2022-01-21 04:34	699C3S7B	nodo pleuro stilo	1420	253Plus Yeti	699C3S7	-1.24	2.55	0.664		0.027	5.254	7.79956	7.3442	9	27.4158	699A-20H-3-55/57cm; 699A-20H-3-58/60cm				183.16
2023-04-22 19:08	699C3S7C	oumb	1709	253Plus Yeti	699C3S7	-1.61	2.48	0.644		0.027	10.854	7.72584	7.78761	9	27.4158	699A-20H-3-55/57cm; 699A-20H-3-58/60cm				183.16
2023-04-29 21:28	699C3S7D	epifaunal. Mix	1715	253Plus Yeti	699C3S7	-0.34	2.37	0.693		0.027	-2.30778	6.79335	6.7838	9	27.4158	699A-20H-3-55/57cm; 699A-20H-3-58/60cm				183.16
2023-05-05 01:33	699C3S7D	epifaunal. Mix	857	Nessie 253Plus	699C3S7	-0.29	2.39	0.659		0.027	6.62289	7.45631	7.45034	9	27.4158	699A-20H-3-55/57cm; 699A-20H-3-58/60cm				183.16
2023-05-15 21:54	699C3S7B	nodo pleuro stilo	867	Nessie 253Plus	699C3S7	-1.1	2.41	0.657		0.027	7.17613	7.67727	7.49365	9	27.4158	699A-20H-3-55/57cm; 699A-20H-3-58/60cm				183.16
2023-05-24 04:32	699C3S7D	epifaunal. Mix	1730	253Plus Yeti	699C3S7	0.81	2.34	0.688		0.027	-1.04793	7.09869	6.87414	9	27.4158	699A-20H-3-55/57cm; 699A-20H-3-58/60cm				183.16
2021-11-09 17:32	699C3S8C	nodo pleuro stilo	1378	253Plus Yeti	699C3S8	-1.19	2.5	0.647		0.027	9.99242	7.95009	7.7178	9	27.4197	699A-20H-3-65/67cm; 699A-20H-3-68/70cm				183.26
2021-11-09 23:07	699C3S8E	epifaunal. Mix	1378	253Plus Yeti	699C3S8	-0.08	2.22	0.656		0.027	7.45398	7.73873	7.51549	9	27.4197	699A-20H-3-65/67cm; 699A-20H-3-68/70cm				183.26
2021-11-12 20:10	699C3S8A	cibs spp	1381	253Plus Yeti	699C3S8	0.45	2.26	0.634		0.027	13.7838	8.04838	8.02935	9	27.4197	699A-20H-3-65/67cm; 699A-20H-3-68/70cm				183.26
2021-11-18 00:12	699C3S8D	infaunal mix	1384	253Plus Yeti	699C3S8	-0.84	2.39	0.649		0.027	9.42237	7.46774	7.67193	9	27.4197	699A-20H-3-65/67cm; 699A-20H-3-68/70cm				183.26
2021-12-11 11:15	699C3S8A	cibs spp	1395	253Plus Yeti	699C3S8	0.44	2.35	0.682		0.027	0.48736	7.13472	6.98586	9	27.4197	699A-20H-3-65/67cm; 699A-20H-3-68/70cm				183.26
2021-12-16 19:18	699C3S8C	nodo pleuro stilo	1403	253Plus Yeti	699C3S8	-0.74	2.48	0.662		0.027	5.79914	7.38137	7.38629	9	27.4197	699A-20H-3-65/67cm; 699A-20H-3-68/70cm				183.26
2021-12-21 02:21	699C3S8B	oumb	1406	253Plus Yeti	699C3S8	-1.41	2.52	0.658		0.027	6.8991	7.82161	7.47193	9	27.4197	699A-20H-3-65/67cm; 699A-20H-3-68/70cm				183.26
2022-01-20 16:41	699C3S8D	infaunal mix	1420	253Plus Yeti	699C3S8	-0.74	2.35	0.623		0.027	17.1136	8.55403	8.31234	9	27.4197	699A-20H-3-65/67cm; 699A-20H-3-68/70cm				183.26
2023-04-23 05:22	699C3S8A	cibs spp	1709	253Plus Yeti	699C3S8	0.53	2.27	0.631		0.027	14.6805	8.2723	8.1047	9	27.4197	699A-20H-3-65/67cm; 699A-20H-3-68/70cm				183.26
2023-04-29 22:10	699C3S8A	cibs spp	1715	253Plus Yeti	699C3S8	0.5	2.28	0.655		0.027	7.73267	7.28914	7.53745	9	27.4197	699A-20H-3-65/67cm; 699A-20H-3-68/70cm				183.26
2023-05-15 23:27	699C3S8A	cibs spp	1722	253Plus Yeti	699C3S8	0.55	2.28	0.65		0.027	9.13863	7.60787	7.64919	9	27.4197	699A-20H-3-65/67cm; 699A-20H-3-68/70cm				183.26
2021-03-15 20:35	699C3S6B	epifaunal. Mix	1217	253Plus Yeti	699C3S6	-0.35	2.79	0.686		0.027	-0.53904	6.9828	6.91098	10	27.4256	699A-20-3H-75/77cm; 699A-20-3H-78/80cm				183.36
2021-03-16 04:58	699C3S6B	epifaunal. Mix	1217	253Plus Yeti	699C3S6	-0.33	2.45	0.65		0.027	9.13863	7.81673	7.64919	10	27.4256	699A-20-3H-75/77cm; 699A-20-3H-78/80cm				183.36
2021-03-23 00:47	699C3S6E	Gsub	1222	253Plus Yeti	699C3S6	-0.85	2.51	0.622		0.027	17.4221	8.36615	8.33901	10	27.4256	699A-20-3H-75/77cm; 699A-20-3H-78/80cm				183.36
2021-03-27 02:48	699C3S6C	oumb	1226	253Plus Yeti	699C3S6	-1.48	2.46	0.633		0.027	14.0817	8.03272	8.05432	10	27.4256	699A-20-3H-75/77cm; 699A-20-3H-78/80cm				183.36
2021-03-30 22:51	699C3S6A	cibs spp	1228	253Plus Yeti	699C3S6	0.35	2.23	0.64		0.027	12.0151	8.34398	7.88261	10	27.4256	699A-20-3H-75/77cm; 699A-20-3H-78/80cm				183.36
2021-04-10 04:58	699C356D	uniserials pleuro	1233	253Plus Yeti	699C3S6	-1.1	2.58	0.628		0.027	15.5857	8.14476	8.18141	10	27.4256	699A-20-3H-75/77cm; 699A-20-3H-78/80cm				183.36
2021-08-14 05:21	699C3S6A	cibs spp	1315	253Plus Yeti	699C3S6	0.53	2.13	0.664		0.027	5.254	7.21898	7.3442	10	27.4256	699A-20-3H-75/77cm; 699A-20-3H-78/80cm				183.36
2021-09-12 02:32	699C3S6C	oumb	1334	253Plus Yeti	699C3S6	-1.5	2.47	0.674		0.027	2.57543	7.24558	7.14069	10	27.4256	699A-20-3H-75/77cm; 699A-20-3H-78/80cm				183.36
2021-09-21 19:54	699C3S6C	oumb	1340	253Plus Yeti	699C3S6	-1.52	2.32	0.677		0.027	1.78681	7.00272	7.08183	10	27.4256	699A-20-3H-75/77cm; 699A-20-3H-78/80cm				183.36
2021-09-21 22:40	699C3S6A	cibs spp	1340	253Plus Yeti	699C3S6	0.58	2.28	0.634		0.027	13.7838	8.09063	8.02935	10	27.4256	699A-20-3H-75/77cm; 699A-20-3H-78/80cm				183.36
2021-09-25 00:11	699C3S6A	cibs spp	1343	253Plus Yeti	699C3S6	0.53	2.18	0.665		0.027	4.98262	7.39766	7.32333	10	27.4256	699A-20-3H-75/77cm; 699A-20-3H-78/80cm				183.36
2021-10-02 13:48	699C3S6B	epifaunal. Mix	1348	253Plus Yeti	699C3S6	-0.25	2.52	0.652		0.027	8.57372	7.64758	7.60411	10	27.4256	699A-20-3H-75/77cm; 699A-20-3H-78/80cm				183.36
2021-10-09 09:42	699C3S6B	epifaunal. Mix	1354	253Plus Yeti	699C3S6	-0.44	2.45	0.634		0.027	13.7838	7.94186	8.02935	10	27.4256	699A-20-3H-75/77cm; 699A-20-3H-78/80cm				183.36
2021-10-09 14:43	699C3S6A	cibs spp	1354	253Plus Yeti	699C3S6	0.55	2.12	0.682		0.027	0.48736	7.05075	6.98586	10	27.4256	699A-20-3H-75/77cm; 699A-20-3H-78/80cm				183.36
2021-10-14 22:57	699C3S6A	cibs spp	1359	253Plus Yeti	699C3S6	0.5	2.23	0.638		0.027	12.601	8.09927	7.93095	10	27.4256	699A-20-3H-75/77cm; 699A-20-3H-78/80cm				183.36
2021-10-21 18:45	699C3S6E	Gsub	1365	253Plus Yeti	699C3S6	-1.13	2.44	0.666		0.027	4.71204	7.36543	7.30258	10	27.4256	699A-20-3H-75/77cm; 699A-20-3H-78/80cm				183.36
2021-11-01 23:05	699C3S6A	cibs spp	1372	253Plus Yeti	699C3S6	0.55	2.23	0.672		0.027	3.10496	7.18592	7.18049	10	27.4256	699A-20-3H-75/77cm; 699A-20-3H-78/80cm				183.36
2023-04-22 22:34	699C3S6F	infaunal mix	1709	253Plus Yeti	699C3S6	-0.92	2.25	0.632		0.027	14.3807	8.22307	8.07944	10	27.4256	699A-20-3H-75/77cm; 699A-20-3H-78/80cm				183.36
2023-04-23 04:42	699C3S6E	Gsub	1709	253Plus Yeti	699C3S6	-0.3	2.6	0.617		0.027	18.9795	8.5328	8.47477	10	27.4256	699A-20-3H-75/77cm; 699A-20-3H-78/80cm				183.36
2023-05-07 15:27	669C20S3S1A	cibs spp	860	Nessie 253Plus	699C20S3S1	0.49	2.15	0.664		0.027	5.254	7.14701	7.3442	10	27.4306	699A-20H-3 85/87 cm				183.45
2023-05-14 16:09	699C20S3S1B	oumb	866	Nessie 253Plus	699C20S3S1	-1.27	2.39	0.654		0.027	8.01218	7.82455	7.55954	10	27.4306	699A-20H-3 85/87 cm				183.45
2023-05-14 16:16	699C20S3S1B	oumb	1721	253Plus Yeti	699C20S3S1	-1.14	2.37	0.718		0.027	-8.35467	6.42247	6.36681	10	27.4306	699A-20H-3 85/87 cm				183.45
2023-05-14 23:39	699C20S3S1C	mixed benthics	866	Nessie 253Plus	699C20S3S1	-0.14	2.34	0.647		0.027	9.99242	7.85327	7.7178	10	27.4306	699A-20H-3 85/87 cm				183.45
2023-05-14 23:57	699C20S3S1C	mixed benthics	1721	253Plus Yeti	699C20S3S1	-0.22	2.68	0.613		0.027	20.2436	8.60656	8.58639	10	27.4306	699A-20H-3 85/87 cm				183.45
2023-05-07 21:58	699C20S3S2A	cibs spp	860	Nessie 253Plus	699C20S3S2	0.4	1.99	0.695		0.027	-2.80685	6.79607	6.74835	10	27.4306	699A-20H-3 87/89 cm				183.47
2023-05-17 19:09	699C20S3S2A	cibs spp	869	Nessie 253Plus	699C20S3S2	0.38	2.36	0.674		0.027	2.57543	7.49315	7.14069	10	27.4306	699A-20H-3 87/89 cm				183.47
2023-05-17 19:15	699C20S3S2A	cibs spp	1724	253Plus Yeti	699C20S3S2	0.46	2.13	0.672		0.027	3.10496	7.18272	7.18049	10	27.4306	699A-20H-3 87/89 cm				183.47
2023-05-20 18:17	699C20S3S2C	mixed benthics	872	Nessie 253Plus	699C20S3S2	-0.69	2.43	0.602		0.027	23.8063	9.19402	8.90789	10	27.4306	699A-20H-3 87/89 cm				183.47
2023-05-20 18:58	699C20S3S2A	cibs spp	1727	253Plus Yeti	699C20S3S2	0.47	2.12	0.64		0.027	12.0151	8.19454	7.88261	10	27.4306	699A-20H-3 87/89 cm				183.47
2023-05-21 05:59	699C20S3S2B	oumb	1727	253Plus Yeti	699C20S3S2	-0.77	2.27	0.637		0.027	12.8953	7.59845	7.95533	10	27.4306	699A-20H-3 87/89 cm				183.47
2023-05-23 14:44	699C20S3S2A	cibs spp	875	Nessie 253Plus	699C20S3S2	0.44	2.08	0.658		0.027	6.8991	7.54093	7.47193	10	27.4306	699A-20H-3 87/89 cm				183.47
2023-05-23 22:06	699C20S3S2A	cibs spp	875	Nessie 253Plus	699C20S3S2	0.42	2.1	0.625		0.027	16.4996	8.13088	8.2595	10	27.4306	699A-20H-3 87/89 cm				183.47
2023-05-28 06:08	699C20S3S2A	cibs spp	879	Nessie 253Plus	699C20S3S2	0.45	2.11	0.711		0.027	-6.70249	6.56878	6.47803	10	27.4306	699A-20H-3 87/89 cm				183.47
2023-05-18 02:30	699C20S3S3C	mixed benthics	869	Nessie 253Plus	699C20S3S3	0.18	2.21	0.644		0.027	10.854	7.64898	7.78761	10	27.4345	699A-20H-3 95/97 cm				183.55
2023-05-18 02:45	699C20S3S3A	cibs spp	1724	253Plus Yeti	699C20S3S3	0.48	2.05	0.681		0.027	0.745777	7.14049	7.00485	10	27.4345	699A-20H-3 95/97 cm				183.55
2023-05-21 01:31	699C20S3S3A	cibs spp	872	Nessie 253Plus	699C20S3S3	0.61	2.23	0.664		0.027	5.254	7.56749	7.3442	10	27.4345	699A-20H-3 95/97 cm				183.55
2023-05-23 15:00	699C20S3S3C	mixed benthics	1730	253Plus Yeti	699C20S3S3	0.13	2.22	0.675		0.027	2.3118	6.71993	7.12096	10	27.4345	699A-20H-3 95/97 cm				183.55
2023-05-23 22:24	699C20S3S3C	mixed benthics	1730	253Plus Yeti	699C20S3S3	0.1	2.28	0.671		0.027	3.37087	7.01877	7.20055	10	27.4345	699A-20H-3 95/97 cm				183.55
2023-05-27 19:24	699C20S3S3A	cibs spp	879	Nessie 253Plus	699C20S3S3	0.59	1.98	0.618		0.027	18.666	8.51151	8.44729	10	27.4345	699A-20H-3 95/97 cm				183.55
2023-05-07 16:06	699C20S3S4A	cibs spp	860	Nessie 253Plus	699C20S3S4	0.54	2.02	0.674		0.027	2.57543	6.88985	7.14069	11	27.4355	699A-20H-3 97/99 cm				183.57
2023-05-15 00:21	699C20S3S4C	mixed benthics	866	Nessie 253Plus	699C20S3S4	0.26	2.11	0.623		0.027	17.1136	8.4348	8.31234	11	27.4355	699A-20H-3 97/99 cm				183.57
2023-05-15 00:40	699C20S3S4A	cibs spp	1721	253Plus Yeti	699C20S3S4	0.59	2	0.642		0.027	11.4328	7.65792	7.83483	11	27.4355	699A-20H-3 97/99 cm				183.57
2023-05-17 19:48	699C20S3S4B	oumb	869	Nessie 253Plus	699C20S3S4	-1.22	2.5	0.65		0.027	9.13863	7.67893	7.64919	11	27.4355	699A-20H-3 97/99 cm				183.57
2023-05-17 19:56	699C20S3S4A	cibs spp	1724	253Plus Yeti	699C20S3S4	0.49	1.99	0.637		0.027	12.8953	8.32218	7.95533	11	27.4355	699A-20H-3 97/99 cm				183.57
2023-05-20 19:38	699C20S3S4B	oumb	1727	253Plus Yeti	699C20S3S4	-0.97	2.4	0.67		0.027	3.63755	7.19723	7.22073	11	27.4355	699A-20H-3 97/99 cm				183.57
2023-05-23 15:22	699C20S3S4A	cibs spp	875	Nessie 253Plus	699C20S3S4	0.55	1.94	0.676		0.027	2.04893	6.93968	7.10134	11	27.4355	699A-20H-3 97/99 cm				183.57
2023-05-23 15:40	699C20S3S4C	mixed benthics	1730	253Plus Yeti	699C20S3S4	-0.06	2.21	0.667		0.027	4.44224	7.26303	7.28194	11	27.4355	699A-20H-3 97/99 cm				183.57
2023-05-23 23:04	699C20S3S4C	mixed benthics	1730	253Plus Yeti	699C20S3S4	0.16	2.12	0.648		0.027	9.70696	7.92541	7.6948	11	27.4355	699A-20H-3 97/99 cm				183.57
2023-05-27 18:06	699C20S3S4B	oumb	879	Nessie 253Plus	699C20S3S4	-0.3	2.22	0.673		0.027	2.83981	7.04651	7.16053	11	27.4355	699A-20H-3 97/99 cm				183.57
2023-05-28 02:09	699C20S3S4C	mixed benthics	879	Nessie 253Plus	699C20S3S4	0.16	2.08	0.617		0.027	18.9795	8.67212	8.47477	11	27.4355	699A-20H-3 97/99 cm				183.57
2022-02-03 17:26	699C3S9B	oumb	1431	253Plus Yeti	699C3S9	-1.52	2.11	0.62		0.027	18.0421	8.48407	8.39282	11	27.4399	699A-20H-3-105/107cm; 699A-20H-3-107/109cm				183.66
2022-02-04 05:17	699C3S9A	cibs spp	1431	253Plus Yeti	699C3S9	0.56	1.99	0.597		0.027	25.4692	8.91895	9.06146	11	27.4399	699A-20H-3-105/107cm; 699A-20H-3-107/109cm				183.66
2022-02-08 00:43	699C3S9C	nodo pleuro stilo	1433	253Plus Yeti	699C3S9	-0.68	2.26	0.617		0.027	18.9795	8.58601	8.47477	11	27.4399	699A-20H-3-105/107cm; 699A-20H-3-107/109cm				183.66
2022-02-10 22:49	699C3S9B	oumb	1436	253Plus Yeti	699C3S9	-1.45	2.16	0.626		0.027	16.194	8.32206	8.23331	11	27.4399	699A-20H-3-105/107cm; 699A-20H-3-107/109cm				183.66
2022-02-17 17:06	699C3S9D	epifaunal. Mix	1441	253Plus Yeti	699C3S9	-0.03	2.01	0.704		0.027	-5.01898	6.63227	6.59345	11	27.4399	699A-20H-3-105/107cm; 699A-20H-3-107/109cm				183.66
2022-02-17 21:54	699C3S9E	infaunal mix	1441	253Plus Yeti	699C3S9	-0.49	2.05	0.63		0.027	14.9813	8.11697	8.13012	11	27.4399	699A-20H-3-105/107cm; 699A-20H-3-107/109cm				183.66
2022-02-25 20:27	699C3S9C	nodo pleuro stilo	1447	253Plus Yeti	699C3S9	-0.79	2.33	0.707		0.027	-5.74438	6.56714	6.54346	11	27.4399	699A-20H-3-105/107cm; 699A-20H-3-107/109cm				183.66
2022-02-26 02:42	699C3S9E	infaunal mix	1447	253Plus Yeti	699C3S9	-0.88	2.16	0.648		0.027	9.70696	7.89183	7.6948	11	27.4399	699A-20H-3-105/107cm; 699A-20H-3-107/109cm				183.66
2022-03-05 15:02	699C3S9B	oumb	1450	253Plus Yeti	699C3S9	-1.28	2.13	0.661		0.027	6.07291	7.41125	7.40752	11	27.4399	699A-20H-3-105/107cm; 699A-20H-3-107/109cm				183.66
2022-03-21 17:40	699C3S9A	cibs spp	1456	253Plus Yeti	699C3S9	0.69	1.96	0.647		0.027	9.99242	8.02374	7.7178	11	27.4399	699A-20H-3-105/107cm; 699A-20H-3-107/109cm				183.66
2022-03-21 23:16	699C3S9C	nodo pleuro stilo	1456	253Plus Yeti	699C3S9	-0.68	2.24	0.69		0.027	-1.55398	6.75971	6.83771	11	27.4399	699A-20H-3-105/107cm; 699A-20H-3-107/109cm				183.66
2022-03-28 18:08	699C3S9D	epifaunal. Mix	1461	253Plus Yeti	699C3S9	-0.02	2.07	0.616		0.027	19.294	8.51927	8.50242	11	27.4399	699A-20H-3-105/107cm; 699A-20H-3-107/109cm				183.66
2022-03-28 23:50	699C3S9E	infaunal mix	1461	253Plus Yeti	699C3S9	-0.84	2.08	0.657		0.027	7.17613	7.77284	7.49365	11	27.4399	699A-20H-3-105/107cm; 699A-20H-3-107/109cm				183.66
2022-03-31 02:24	699C3S9B	oumb	1463	253Plus Yeti	699C3S9	-1.28	2.18	0.629		0.027	15.2831	8.51245	8.15569	11	27.4399	699A-20H-3-105/107cm; 699A-20H-3-107/109cm				183.66
2022-03-31 07:55	699C3S9C	nodo pleuro stilo	1463	253Plus Yeti	699C3S9	-1.43	2.11	0.634		0.027	13.7838	8.1229	8.02935	11	27.4399	699A-20H-3-105/107cm; 699A-20H-3-107/109cm				183.66
2022-04-06 00:55	699 C359A MIX CIBS	cibs spp	1467	253Plus Yeti	699C3S9	0.59	1.9	0.698		0.027	-3.5503	6.64953	6.69588	11	27.4399	699A-20H-3-105/107cm; 699A-20H-3-107/109cm				183.66
2022-04-06 06:28	699 C359C NODO PLEORO STILO	nodo pleuro stilo	1467	253Plus Yeti	699C3S9	-0.87	2.25	0.663		0.027	5.52617	7.11577	7.36519	11	27.4399	699A-20H-3-105/107cm; 699A-20H-3-107/109cm				183.66
2022-04-14 00:13	699C3S9B	oumb	1473	253Plus Yeti	699C3S9	-1.42	2.11	0.723		0.027	-9.51616	6.42615	6.28983	11	27.4399	699A-20H-3-105/107cm; 699A-20H-3-107/109cm				183.66
2022-04-14 05:41	699C3S9D	epifaunal. Mix	1473	253Plus Yeti	699C3S9	-0.15	2.13	0.709		0.027	-6.22472	6.60341	6.51057	11	27.4399	699A-20H-3-105/107cm; 699A-20H-3-107/109cm				183.66
2022-04-15 17:37	699 C3S9D MIX EPIF	epifaunal. Mix	1475	253Plus Yeti	699C3S9	-0.12	2.04	0.71		0.027	-6.46393	6.39282	6.49426	11	27.4399	699A-20H-3-105/107cm; 699A-20H-3-107/109cm				183.66
2022-04-15 23:55	699 C3S9E MIX INFAU	infaunal mix	1475	253Plus Yeti	699C3S9	-0.71	2.11	0.688		0.027	-1.04793	6.95679	6.87414	11	27.4399	699A-20H-3-105/107cm; 699A-20H-3-107/109cm				183.66
2022-04-20 00:35	699C3S9A	cibs spp	1476	253Plus Yeti	699C3S9	0.5	1.92	0.659		0.027	6.62289	7.32977	7.45034	11	27.4399	699A-20H-3-105/107cm; 699A-20H-3-107/109cm				183.66
2022-04-20 06:00	699C3S9B	oumb	1476	253Plus Yeti	699C3S9	-1.25	2.16	0.622		0.027	17.4221	8.2753	8.33901	11	27.4399	699A-20H-3-105/107cm; 699A-20H-3-107/109cm				183.66
2022-04-30 00:38	699C3S9B	oumb	1484	253Plus Yeti	699C3S9	-1.29	2.06	0.71		0.027	-6.46393	6.48079	6.49426	11	27.4399	699A-20H-3-105/107cm; 699A-20H-3-107/109cm				183.66
2023-04-25 14:34	699C3S9A	cibs spp	1711	253Plus Yeti	699C3S9	0.51	1.95	0.643		0.027	11.1429	7.67039	7.81115	11	27.4399	699A-20H-3-105/107cm; 699A-20H-3-107/109cm				183.66
2023-04-25 22:06	699C3S9B	oumb	1711	253Plus Yeti	699C3S9	-1.17	2.14	0.647		0.027	9.99242	7.58995	7.7178	11	27.4399	699A-20H-3-105/107cm; 699A-20H-3-107/109cm				183.66
2023-05-07 22:36	699C20S3S5A	cibs spp	860	Nessie 253Plus	699C20S3S5	0.44	1.74	0.684		0.027	-0.0272867	7.09539	6.94822	11	27.4444	699A-20H-3 115/117 cm				183.75
2023-05-14 16:48	699C20S3S5A	cibs spp	866	Nessie 253Plus	699C20S3S5	0.46	1.84	0.672		0.027	3.10496	7.3415	7.18049	11	27.4444	699A-20H-3 115/117 cm				183.75
2023-05-14 16:59	699C20S3S5A	cibs spp	1721	253Plus Yeti	699C20S3S5	0.27	1.79	0.633		0.027	14.0817	8.27519	8.05432	11	27.4444	699A-20H-3 115/117 cm				183.75
2023-05-18 05:55	699C20S3S5B	oumb	869	Nessie 253Plus	699C20S3S5	0.29	1.65	0.644		0.027	10.854	7.49472	7.78761	11	27.4444	699A-20H-3 115/117 cm				183.75
2023-05-18 06:14	699C20S3S5A	cibs spp	1724	253Plus Yeti	699C20S3S5	-1.15	2.08	0.654		0.027	8.01218	7.54497	7.55954	11	27.4444	699A-20H-3 115/117 cm				183.75
2023-05-20 18:57	699C20S3S5A	cibs spp	872	Nessie 253Plus	699C20S3S5	0.34	1.63	0.65		0.027	9.13863	7.80711	7.64919	11	27.4444	699A-20H-3 115/117 cm				183.75
2023-05-21 02:29	699C20S3S5A	cibs spp	1727	253Plus Yeti	699C20S3S5	0.52	1.78	0.66		0.027	6.3475	7.4765	7.42887	11	27.4444	699A-20H-3 115/117 cm				183.75
2023-05-21 04:57	699C20S3S5A	cibs spp	872	Nessie 253Plus	699C20S3S5	0.41	1.65	0.663		0.027	5.52617	7.48387	7.36519	11	27.4444	699A-20H-3 115/117 cm				183.75
2023-05-23 22:44	699C20S3S5B	oumb	875	Nessie 253Plus	699C20S3S5	-1.06	2.12	0.649		0.027	9.42237	7.8302	7.67193	11	27.4444	699A-20H-3 115/117 cm				183.75
2022-02-03 22:59	699C3S10A	cibs spp	1431	253Plus Yeti	699C3S10	0.31	1.93	0.621		0.027	17.7316	8.42006	8.36583	12	27.4597	699A-20H-3-145/147cm; 699A-20H-3-147/149cm				184.06
2022-02-07 18:29	699C3S10B	oumb	1433	253Plus Yeti	699C3S10	-1.62	2.03	0.732		0.027	-11.5689	6.34832	6.15622	12	27.4597	699A-20H-3-145/147cm; 699A-20H-3-147/149cm				184.06
2022-02-18 00:43	699C3S10C	nodo pleuro stilo	1441	253Plus Yeti	699C3S10	-1.38	2.24	0.684		0.027	-0.0272867	6.58109	6.94822	12	27.4597	699A-20H-3-145/147cm; 699A-20H-3-147/149cm				184.06
2022-02-18 05:37	699C3S10D	epifaunal. Mix	1441	253Plus Yeti	699C3S10	-0.24	2.01	0.623		0.027	17.1136	8.3035	8.31234	12	27.4597	699A-20H-3-145/147cm; 699A-20H-3-147/149cm				184.06
2022-02-26 09:01	699C3S10E	infaunal mix	1447	253Plus Yeti	699C3S10	-0.83	1.98	0.634		0.027	13.7838	7.89105	8.02935	12	27.4597	699A-20H-3-145/147cm; 699A-20H-3-147/149cm				184.06
2022-03-04 18:06	699C3S10B	oumb	1450	253Plus Yeti	699C3S10	-1.48	2.16	0.615		0.027	19.6095	8.90627	8.53024	12	27.4597	699A-20H-3-145/147cm; 699A-20H-3-147/149cm				184.06
2022-03-22 04:51	699C3S10A	cibs spp	1456	253Plus Yeti	699C3S10	0.34	1.86	0.661		0.027	6.07291	7.69412	7.40752	12	27.4597	699A-20H-3-145/147cm; 699A-20H-3-147/149cm				184.06
2022-03-29 05:32	699C3S10C	nodo pleuro stilo	1461	253Plus Yeti	699C3S10	-1.08	2.41	0.7		0.027	-4.04254	6.65396	6.66137	12	27.4597	699A-20H-3-145/147cm; 699A-20H-3-147/149cm				184.06
2022-03-31 00:58	699C3S10D	epifaunal. Mix	1463	253Plus Yeti	699C3S10	0.01	1.95	0.615		0.027	19.6095	8.89576	8.53024	12	27.4597	699A-20H-3-145/147cm; 699A-20H-3-147/149cm				184.06
2022-04-05 17:56	699 C3510A MIX CIBS	cibs spp	1467	253Plus Yeti	699C3S10	0.57	1.86	0.651		0.027	8.85575	7.76113	7.62659	12	27.4597	699A-20H-3-145/147cm; 699A-20H-3-147/149cm				184.06
2022-04-16 06:49	699 C3S10E MIX INFAU	infaunal mix	1475	253Plus Yeti	699C3S10	-0.84	1.98	0.632		0.027	14.3807	8.1787	8.07944	12	27.4597	699A-20H-3-145/147cm; 699A-20H-3-147/149cm				184.06
2022-04-19 17:11	699C3S10B	oumb	1476	253Plus Yeti	699C3S10	-1.46	2.13	0.677		0.027	1.78681	6.93436	7.08183	12	27.4597	699A-20H-3-145/147cm; 699A-20H-3-147/149cm				184.06
2022-04-30 06:36	699C3S10A	cibs spp	1484	253Plus Yeti	699C3S10	0.39	1.9	0.704		0.027	-5.01898	6.7073	6.59345	12	27.4597	699A-20H-3-145/147cm; 699A-20H-3-147/149cm				184.06
2022-02-04 00:21	699C4S9B	nodo pleuro stilo	1431	253Plus Yeti	699C4S9	-0.87	2.31	0.681		0.027	0.745777	6.91162	7.00485	12	27.4621	699A-20H-4-0/2cm; 699A-20H-4-2/4cm				184.11
2022-02-11 03:48	699C4S9A	oumb	1436	253Plus Yeti	699C4S9	-1.63	2.24	0.645		0.027	10.5659	7.96087	7.7642	12	27.4621	699A-20H-4-0/2cm; 699A-20H-4-2/4cm				184.11
2022-02-26 15:56	699C4S9D	infaunal mix	1447	253Plus Yeti	699C4S9	-0.5	2.31	0.652		0.027	8.57372	7.82472	7.60411	12	27.4621	699A-20H-4-0/2cm; 699A-20H-4-2/4cm				184.11
2022-03-05 00:19	699C4S9E	cibs spp	1450	253Plus Yeti	699C4S9	0.56	2.04	0.648		0.027	9.70696	7.6242	7.6948	12	27.4621	699A-20H-4-0/2cm; 699A-20H-4-2/4cm				184.11
2022-03-21 16:58	699C4S9A	oumb	1456	253Plus Yeti	699C4S9	-1.62	2.24	0.643		0.027	11.1429	7.77824	7.81115	12	27.4621	699A-20H-4-0/2cm; 699A-20H-4-2/4cm				184.11
2022-03-28 17:25	699C4S9E	cibs spp	1461	253Plus Yeti	699C4S9	0.49	2	0.629		0.027	15.2831	7.93683	8.15569	12	27.4621	699A-20H-4-0/2cm; 699A-20H-4-2/4cm				184.11
2022-03-30 19:17	699C4S9C	epifaunal. Mix	1463	253Plus Yeti	699C4S9	-0.41	1.89	0.625		0.027	16.4996	7.92608	8.2595	12	27.4621	699A-20H-4-0/2cm; 699A-20H-4-2/4cm				184.11
2022-04-05 23:34	699 C459D MIX INFA	infaunal mix	1467	253Plus Yeti	699C4S9	-0.51	2.36	0.648		0.027	9.70696	7.72916	7.6948	12	27.4621	699A-20H-4-0/2cm; 699A-20H-4-2/4cm				184.11
2022-04-13 22:10	699C4S9E	cibs spp	1473	253Plus Yeti	699C4S9	0.39	1.93	0.679		0.027	1.26481	6.70932	7.04312	12	27.4621	699A-20H-4-0/2cm; 699A-20H-4-2/4cm				184.11
2022-04-16 12:58	699 C4S9B NODO PLEURO STILO	nodo pleuro stilo	1475	253Plus Yeti	699C4S9	-0.55	2.16	0.606		0.027	22.4958	8.84801	8.78844	12	27.4621	699A-20H-4-0/2cm; 699A-20H-4-2/4cm				184.11
2022-04-19 22:36	699C4S9A	oumb	1476	253Plus Yeti	699C4S9	-1.62	2.24	0.605		0.027	22.8218	9.2096	8.81803	12	27.4621	699A-20H-4-0/2cm; 699A-20H-4-2/4cm				184.11
2022-04-30 13:14	699C4S9E	cibs spp	1484	253Plus Yeti	699C4S9	0.4	1.95	0.654		0.027	8.01218	7.63715	7.55954	12	27.4621	699A-20H-4-0/2cm; 699A-20H-4-2/4cm				184.11
2023-05-07 16:45	699C20S4S1A	cibs spp	860	Nessie 253Plus	699C20S4S1	0.53	1.9	0.666		0.027	4.71204	7.46398	7.30258	12	27.4666	699A-20H-4 10/12 cm				184.2
2023-05-14 17:29	699C20S4S1B	mixed benthics	866	Nessie 253Plus	699C20S4S1	-0.91	2.09	0.665		0.027	4.98262	7.7343	7.32333	12	27.4666	699A-20H-4 10/12 cm				184.2
2023-05-14 17:42	699C20S4S1A	cibs spp	1721	253Plus Yeti	699C20S4S1	0.23	1.94	0.649		0.027	9.42237	7.79856	7.67193	12	27.4666	699A-20H-4 10/12 cm				184.2
2023-05-15 03:48	699C20S4S1B	mixed benthics	866	Nessie 253Plus	699C20S4S1	-0.4	2.26	0.729		0.027	-10.89	6.37061	6.20007	12	27.4666	699A-20H-4 10/12 cm				184.2
2023-05-17 20:27	699C20S4S1B	mixed benthics	869	Nessie 253Plus	699C20S4S1	-0.81	2.17	0.636		0.027	13.1906	7.81603	7.97986	12	27.4666	699A-20H-4 10/12 cm				184.2
2023-05-17 20:37	669C20S4S1B	mixed benthics	1724	253Plus Yeti	699C20S4S1	-1.07	2.13	0.708		0.027	-5.98488	6.3284	6.52697	12	27.4666	699A-20H-4 10/12 cm				184.2
2023-05-18 06:37	699C20S4S1B	mixed benthics	869	Nessie 253Plus	699C20S4S1	0.03	2.33	0.674		0.027	2.57543	6.90466	7.14069	12	27.4666	699A-20H-4 10/12 cm				184.2
2023-05-18 06:53	699C20S4S1B	mixed benthics	1724	253Plus Yeti	699C20S4S1	-0.81	2.13	0.632		0.027	14.3807	8.49635	8.07944	12	27.4666	699A-20H-4 10/12 cm				184.2
2023-05-20 19:37	699C20S4S1B	mixed benthics	872	Nessie 253Plus	699C20S4S1	-0.73	2.03	0.656		0.027	7.45398	7.6175	7.51549	12	27.4666	699A-20H-4 10/12 cm				184.2
2023-05-20 20:19	699C20S4S1B	mixed benthics	1727	253Plus Yeti	699C20S4S1	-0.29	2.3	0.691		0.027	-1.80594	6.9079	6.81965	12	27.4666	699A-20H-4 10/12 cm				184.2
2023-05-21 05:37	699C20S4S1B	mixed benthics	872	Nessie 253Plus	699C20S4S1	-0.65	2.16	0.663		0.027	5.52617	7.66721	7.36519	12	27.4666	699A-20H-4 10/12 cm				184.2
2023-05-21 06:39	699C20S4S1B	mixed benthics	1727	253Plus Yeti	699C20S4S1	-0.66	2.13	0.633		0.027	14.0817	8.02021	8.05432	12	27.4666	699A-20H-4 10/12 cm				184.2
2023-05-23 16:01	699C20S4S1B	mixed benthics	875	Nessie 253Plus	699C20S4S1	-1.02	2.03	0.656		0.027	7.45398	7.51149	7.51549	12	27.4666	699A-20H-4 10/12 cm				184.2
2023-05-23 16:18	699C20S4S1B	mixed benthics	1730	253Plus Yeti	699C20S4S1	-0.85	2.11	0.614		0.027	19.926	8.50855	8.55823	12	27.4666	699A-20H-4 10/12 cm				184.2
2021-03-15 21:17	699C4S1A	uniserials pleuro	1217	253Plus Yeti	699C4S1	-1.26	2.18	0.708		0.027	-5.98488	6.35768	6.52697	13	27.4769	699A-20H-4-30/32cm; 699A-20H-4-34/36cm				184.41
2021-03-23 01:31	699C4S1A	uniserials pleuro	1222	253Plus Yeti	699C4S1	-1.47	2.2	0.685		0.027	-0.283523	6.99736	6.92955	13	27.4769	699A-20H-4-30/32cm; 699A-20H-4-34/36cm				184.41
2021-03-27 03:32	699C4S1B	cibs spp	1226	253Plus Yeti	699C4S1	0.37	1.81	0.678		0.027	1.52544	6.95642	7.06242	13	27.4769	699A-20H-4-30/32cm; 699A-20H-4-34/36cm				184.41
2021-04-10 07:45	699C451B	cibs spp	1233	253Plus Yeti	699C4S1	0.32	1.59	0.691		0.027	-1.80594	7.06044	6.81965	13	27.4769	699A-20H-4-30/32cm; 699A-20H-4-34/36cm				184.41
2021-08-14 08:58	699C4S1B	cibs spp	1315	253Plus Yeti	699C4S1	0.38	1.92	0.655		0.027	7.73267	7.48752	7.53745	13	27.4769	699A-20H-4-30/32cm; 699A-20H-4-34/36cm				184.41
2021-08-14 11:03	699C4S1A	uniserials pleuro	1315	253Plus Yeti	699C4S1	-1.18	2.16	0.669		0.027	3.905	7.20947	7.24102	13	27.4769	699A-20H-4-30/32cm; 699A-20H-4-34/36cm				184.41
2021-09-12 05:21	699C4S1A	cibs spp	1334	253Plus Yeti	699C4S1	-1.16	2.18	0.688		0.027	-1.04793	6.95299	6.87414	13	27.4769	699A-20H-4-30/32cm; 699A-20H-4-34/36cm				184.41
2021-12-10 21:02	699C4S1B	oumb	1395	253Plus Yeti	699C4S1	0.58	1.71	0.675		0.027	2.3118	7.35112	7.12096	13	27.4769	699A-20H-4-30/32cm; 699A-20H-4-34/36cm				184.41
2021-12-16 17:11	699C4S1A	nodo pleuro stilo	1403	253Plus Yeti	699C4S1	-1.41	2.28	0.649		0.027	9.42237	7.459	7.67193	13	27.4769	699A-20H-4-30/32cm; 699A-20H-4-34/36cm				184.41
2021-12-21 00:16	699C4S1A	nodo pleuro stilo	1406	253Plus Yeti	699C4S1	-1.1	2.28	0.672		0.027	3.10496	7.46619	7.18049	13	27.4769	699A-20H-4-30/32cm; 699A-20H-4-34/36cm				184.41
2021-12-21 12:40	699C4S1B	cibs spp	1406	253Plus Yeti	699C4S1	0.27	1.85	0.659		0.027	6.62289	7.45153	7.45034	13	27.4769	699A-20H-4-30/32cm; 699A-20H-4-34/36cm				184.41
2022-01-20 22:18	699C4S1A	nodo pleuro stilo	1420	253Plus Yeti	699C4S1	-1.36	2.29	0.621		0.027	17.7316	8.52394	8.36583	13	27.4769	699A-20H-4-30/32cm; 699A-20H-4-34/36cm				184.41
2022-01-27 17:29	699C4S1A	nodo pleuro stilo	1425	253Plus Yeti	699C4S1	-1.33	2.22	0.699		0.027	-3.79676	6.72189	6.67858	13	27.4769	699A-20H-4-30/32cm; 699A-20H-4-34/36cm				184.41
2021-03-15 23:20	699C4S2A	oumb	1217	253Plus Yeti	699C4S2	-1.11	2.63	0.645		0.027	10.5659	7.88042	7.7642	13	27.4819	699A-20H-4-40/42cm; 699A-20H-4-43/45cm				184.51
2021-03-19 01:38	699C4S2B	uniserials pleuro	1220	253Plus Yeti	699C4S2	-0.55	2.21	0.671		0.027	3.37087	7.16807	7.20055	13	27.4819	699A-20H-4-40/42cm; 699A-20H-4-43/45cm				184.51
2021-03-27 04:15	699C4S2C	epifaunal. Mix	1226	253Plus Yeti	699C4S2	0.1	2.57	0.653		0.027	8.29253	7.52273	7.58176	13	27.4819	699A-20H-4-40/42cm; 699A-20H-4-43/45cm				184.51
2021-03-30 23:32	699C4S2B	uniserials pleuro	1228	253Plus Yeti	699C4S2	-0.99	2.47	0.646		0.027	10.2787	8.35076	7.74093	13	27.4819	699A-20H-4-40/42cm; 699A-20H-4-43/45cm				184.51
2021-04-10 08:32	699C452B	uniserials pleuro	1233	253Plus Yeti	699C4S2	0.42	1.85	0.616		0.027	19.294	8.48435	8.50242	13	27.4819	699A-20H-4-40/42cm; 699A-20H-4-43/45cm				184.51
2021-04-15 22:12	699C452A	oumb	1237	253Plus Yeti	699C4S2	-0.99	2.65	0.647		0.027	9.99242	7.8191	7.7178	13	27.4819	699A-20H-4-40/42cm; 699A-20H-4-43/45cm				184.51
2021-09-10 21:00	699C4S2A	oumb	1334	253Plus Yeti	699C4S2	-0.97	2.62	0.637		0.027	12.8953	8.07281	7.95533	13	27.4819	699A-20H-4-40/42cm; 699A-20H-4-43/45cm				184.51
2021-12-11 03:06	699C4S2A	oumb	1395	253Plus Yeti	699C4S2	-0.92	2.73	0.647		0.027	9.99242	8.00558	7.7178	13	27.4819	699A-20H-4-40/42cm; 699A-20H-4-43/45cm				184.51
2021-12-16 22:38	699C4S2C	nodo pleuro stilo	1403	253Plus Yeti	699C4S2	-1.13	2.55	0.692		0.027	-2.05721	6.94827	6.80168	13	27.4819	699A-20H-4-40/42cm; 699A-20H-4-43/45cm				184.51
2022-01-27 22:22	699C4S2C	epifaunal. Mix	1425	253Plus Yeti	699C4S2	0.24	2.51	0.669		0.027	3.905	7.43911	7.24102	13	27.4819	699A-20H-4-40/42cm; 699A-20H-4-43/45cm				184.51
2021-03-19 04:33	699C4S3A	epifaunal. Mix	1220	253Plus Yeti	699C4S3	0.08	2.57	0.651		0.027	8.85575	7.53941	7.62659	13	27.4868	699A-20-4-50/52cm; 699A-20-4-53/55cm				184.61
2021-03-19 06:43	699C4S3B	oumb	1220	253Plus Yeti	699C4S3	-1.05	2.7	0.666		0.027	4.71204	7.11707	7.30258	13	27.4868	699A-20-4-50/52cm; 699A-20-4-53/55cm				184.61
2021-03-23 02:14	699C4S3C	cibs spp	1222	253Plus Yeti	699C4S3	0.74	2.47	0.684		0.027	-0.0272867	6.95327	6.94822	13	27.4868	699A-20-4-50/52cm; 699A-20-4-53/55cm				184.61
2021-03-23 05:11	699C4S3D	uniserials pleuro	1222	253Plus Yeti	699C4S3	-0.78	2.89	0.649		0.027	9.42237	7.84648	7.67193	13	27.4868	699A-20-4-50/52cm; 699A-20-4-53/55cm				184.61
2021-03-31 00:15	699C4S3B	oumb	1228	253Plus Yeti	699C4S3	-1.2	2.76	0.629		0.027	15.2831	8.40763	8.15569	13	27.4868	699A-20-4-50/52cm; 699A-20-4-53/55cm				184.61
2021-04-15 22:55	699C453A	epifaunal. Mix	1237	253Plus Yeti	699C4S3	0.26	2.46	0.669		0.027	3.905	7.54939	7.24102	13	27.4868	699A-20-4-50/52cm; 699A-20-4-53/55cm				184.61
2021-09-11 19:52	699C4S3C	cibs spp	1334	253Plus Yeti	699C4S3	0.61	2.39	0.662		0.027	5.79914	7.68802	7.38629	13	27.4868	699A-20-4-50/52cm; 699A-20-4-53/55cm				184.61
2021-09-11 22:04	699C4S3D	uniserials pleuro	1334	253Plus Yeti	699C4S3	-0.44	2.83	0.738		0.027	-12.911	6.02227	6.07054	13	27.4868	699A-20-4-50/52cm; 699A-20-4-53/55cm				184.61
2021-09-22 00:03	699C4S3B	oumb	1340	253Plus Yeti	699C4S3	-1.16	2.8	0.659		0.027	6.62289	7.68332	7.45034	13	27.4868	699A-20-4-50/52cm; 699A-20-4-53/55cm				184.61
2021-09-22 05:04	699C4S3C	cibs spp	1340	253Plus Yeti	699C4S3	0.65	2.48	0.674		0.027	2.57543	6.9815	7.14069	13	27.4868	699A-20-4-50/52cm; 699A-20-4-53/55cm				184.61
2021-09-24 19:11	699C4S3C	cibs spp	1343	253Plus Yeti	699C4S3	0.5	2.49	0.667		0.027	4.44224	7.06773	7.28194	13	27.4868	699A-20-4-50/52cm; 699A-20-4-53/55cm				184.61
2021-09-25 01:33	699C4S3D	nodo pleuro stilo	1343	253Plus Yeti	699C4S3	-0.62	2.95	0.681		0.027	0.745777	6.9952	7.00485	13	27.4868	699A-20-4-50/52cm; 699A-20-4-53/55cm				184.61
2021-10-02 03:50	699C4S3B	oumb	1348	253Plus Yeti	699C4S3	-0.91	2.82	0.659		0.027	6.62289	7.59651	7.45034	13	27.4868	699A-20-4-50/52cm; 699A-20-4-53/55cm				184.61
2021-12-11 09:54	699C4S3B	oumb	1395	253Plus Yeti	699C4S3	-1.26	2.78	0.683		0.027	0.229673	7.16229	6.96699	13	27.4868	699A-20-4-50/52cm; 699A-20-4-53/55cm				184.61
2021-12-16 23:59	699C4S3C	cibs spp	1403	253Plus Yeti	699C4S3	0.55	2.46	0.659		0.027	6.62289	7.46331	7.45034	13	27.4868	699A-20-4-50/52cm; 699A-20-4-53/55cm				184.61
2021-12-21 11:19	699C4S3D	nodo pleuro stilo	1406	253Plus Yeti	699C4S3	-0.75	2.88	0.694		0.027	-2.55766	6.83289	6.76603	13	27.4868	699A-20-4-50/52cm; 699A-20-4-53/55cm				184.61
2021-03-16 00:03	699C4S4A	cibs spp	1217	253Plus Yeti	699C4S4	0.75	2.37	0.668		0.027	4.17323	7.67315	7.26142	14	27.4918	699A-20H-4-60/62cm; 699A-20H-4-63/65cm				184.71
2021-03-16 00:45	699C4S4A	cibs spp	1217	253Plus Yeti	699C4S4	0.84	2.39	0.658		0.027	6.8991	7.63594	7.47193	14	27.4918	699A-20H-4-60/62cm; 699A-20H-4-63/65cm				184.71
2021-03-31 00:57	699C4S4B	epifaunal. Mix	1228	253Plus Yeti	699C4S4	-0.05	2.5	0.652		0.027	8.57372	7.61497	7.60411	14	27.4918	699A-20H-4-60/62cm; 699A-20H-4-63/65cm				184.71
2021-04-10 09:13	699C454B	epifaunal. Mix	1233	253Plus Yeti	699C4S4	-0.19	2.72	0.681		0.027	0.745777	6.78695	7.00485	14	27.4918	699A-20H-4-60/62cm; 699A-20H-4-63/65cm				184.71
2021-04-10 09:53	699C454C	infaunal mix	1233	253Plus Yeti	699C4S4	-1.07	2.58	0.623		0.027	17.1136	8.40001	8.31234	14	27.4918	699A-20H-4-60/62cm; 699A-20H-4-63/65cm				184.71
2021-04-15 23:37	699C454C	infaunal mix	1237	253Plus Yeti	699C4S4	-0.71	2.55	0.687		0.027	-0.793841	7.09408	6.89251	14	27.4918	699A-20H-4-60/62cm; 699A-20H-4-63/65cm				184.71
2021-09-21 18:21	699C4S4B	epifaunal. Mix	1340	253Plus Yeti	699C4S4	0.19	2.44	0.628		0.027	15.5857	8.64014	8.18141	14	27.4918	699A-20H-4-60/62cm; 699A-20H-4-63/65cm				184.71
2021-09-21 20:36	699C4S4A	cibs spp	1340	253Plus Yeti	699C4S4	0.92	2.4	0.677		0.027	1.78681	6.89846	7.08183	14	27.4918	699A-20H-4-60/62cm; 699A-20H-4-63/65cm				184.71
2021-10-02 16:32	699C4S4B	epifaunal. Mix	1348	253Plus Yeti	699C4S4	0.02	2.5	0.669		0.027	3.905	7.28712	7.24102	14	27.4918	699A-20H-4-60/62cm; 699A-20H-4-63/65cm				184.71
2021-10-14 17:16	699C4S5D	cibs spp	1359	253Plus Yeti	699C4S5	0.48	2.31	0.653		0.027	8.29253	7.6491	7.58176	14	27.4962	699A-20H-4-70/72cm; 699A-20H-4-73/75cm				184.81
2021-11-01 18:55	699C4S5B	epifaunal. Mix	1372	253Plus Yeti	699C4S5	0.47	2.22	0.648		0.027	9.70696	7.49348	7.6948	14	27.4962	699A-20H-4-70/72cm; 699A-20H-4-73/75cm				184.81
2021-11-02 04:39	699C4S5A	nodo pleuro stilo	1372	253Plus Yeti	699C4S5	-0.59	2.62	0.691		0.027	-1.80594	6.9478	6.81965	14	27.4962	699A-20H-4-70/72cm; 699A-20H-4-73/75cm				184.81
2021-11-26 06:40	699C4S5C	oumb	1389	253Plus Yeti	699C4S5	-0.86	2.54	0.643		0.027	11.1429	7.92756	7.81115	14	27.4962	699A-20H-4-70/72cm; 699A-20H-4-73/75cm				184.81
2021-12-10 22:26	699C4S5A	nodo pleuro stilo	1395	253Plus Yeti	699C4S5	-0.24	2.7	0.628		0.027	15.5857	8.07419	8.18141	14	27.4962	699A-20H-4-70/72cm; 699A-20H-4-73/75cm				184.81
2021-12-17 04:10	699C4S5B	epifaunal. Mix	1403	253Plus Yeti	699C4S5	0.45	2.28	0.66		0.027	6.3475	7.76526	7.42887	14	27.4962	699A-20H-4-70/72cm; 699A-20H-4-73/75cm				184.81
2021-12-21 05:48	699C4S5C	oumb	1406	253Plus Yeti	699C4S5	-1.12	2.5	0.649		0.027	9.42237	7.8297	7.67193	14	27.4962	699A-20H-4-70/72cm; 699A-20H-4-73/75cm				184.81
2023-04-25 20:05	699C4S5B	epifaunal. Mix	1711	253Plus Yeti	699C4S5	0.25	2.27	0.672		0.027	3.10496	7.52729	7.18049	14	27.4962	699A-20H-4-70/72cm; 699A-20H-4-73/75cm				184.81
2023-04-26 03:34	699C4S5A	nodo pleuro stilo	1711	253Plus Yeti	699C4S5	-0.22	2.67	0.675		0.027	2.3118	7.16815	7.12096	14	27.4962	699A-20H-4-70/72cm; 699A-20H-4-73/75cm				184.81
2023-04-29 20:46	699C4S5C	oumb	1715	253Plus Yeti	699C4S5	-0.88	2.53	0.611		0.027	20.8818	8.85034	8.64323	14	27.4962	699A-20H-4-70/72cm; 699A-20H-4-73/75cm				184.81
2023-05-05 02:12	699C4S5B	epifaunal. Mix	857	Nessie 253Plus	699C4S5	0.23	2.25	0.692		0.027	-2.05721	6.81495	6.80168	14	27.4962	699A-20H-4-70/72cm; 699A-20H-4-73/75cm				184.81
2023-05-05 15:34	699C4S5C	oumb	858	Nessie 253Plus	699C4S5	-1.03	2.8	0.652		0.027	8.57372	7.55233	7.60411	14	27.4962	699A-20H-4-70/72cm; 699A-20H-4-73/75cm				184.81
2023-05-24 04:04	699C4S5D	cibs spp	875	Nessie 253Plus	699C4S5	0.71	2.34	0.661		0.027	6.07291	7.49119	7.40752	14	27.4962	699A-20H-4-70/72cm; 699A-20H-4-73/75cm				184.81
2021-11-18 05:41	699C4S8C	infaunal mix	1384	253Plus Yeti	699C4S8	-0.7	2.26	0.656		0.027	7.45398	7.77844	7.51549	14	27.5016	699A-20H-4-80/82cm; 699A-20H-4-83/85cm				184.91
2021-11-23 00:36	699C4S8E	oumb	1386	253Plus Yeti	699C4S8	-1.16	2.45	0.694		0.027	-2.55766	6.61743	6.76603	14	27.5016	699A-20H-4-80/82cm; 699A-20H-4-83/85cm				184.91
2021-12-11 04:26	699C4S8A	nodo pleuro stilo	1395	253Plus Yeti	699C4S8	-0.56	2.63	0.663		0.027	5.52617	7.67324	7.36519	14	27.5016	699A-20H-4-80/82cm; 699A-20H-4-83/85cm				184.91
2021-12-11 09:14	699C4S8D	cibs spp	1395	253Plus Yeti	699C4S8	0.25	2.36	0.644		0.027	10.854	7.84345	7.78761	14	27.5016	699A-20H-4-80/82cm; 699A-20H-4-83/85cm				184.91
2021-12-17 05:32	699C4S8E	oumb	1403	253Plus Yeti	699C4S8	-1.12	2.47	0.619		0.027	18.3535	8.13624	8.41997	14	27.5016	699A-20H-4-80/82cm; 699A-20H-4-83/85cm				184.91
2021-12-21 07:11	699C4S8B	epifaunal. Mix	1406	253Plus Yeti	699C4S8	0.25	2.34	0.653		0.027	8.29253	7.48327	7.58176	14	27.5016	699A-20H-4-80/82cm; 699A-20H-4-83/85cm				184.91
2022-02-04 04:35	699C4S8D	cibs spp	1431	253Plus Yeti	699C4S8	0.7	2.36	0.707		0.027	-5.74438	6.85624	6.54346	14	27.5016	699A-20H-4-80/82cm; 699A-20H-4-83/85cm				184.91
2022-02-08 00:02	699C4S8A	nodo pleuro stilo	1433	253Plus Yeti	699C4S8	-0.76	2.53	0.618		0.027	18.666	8.65602	8.44729	14	27.5016	699A-20H-4-80/82cm; 699A-20H-4-83/85cm				184.91
2022-02-17 17:47	699C4S8B	epifaunal. Mix	1441	253Plus Yeti	699C4S8	0.07	2.36	0.629		0.027	15.2831	8.17132	8.15569	14	27.5016	699A-20H-4-80/82cm; 699A-20H-4-83/85cm				184.91
2022-03-28 23:10	699C4S8D	cibs spp	1461	253Plus Yeti	699C4S8	0.73	2.24	0.624		0.027	16.8061	8.56422	8.28584	14	27.5016	699A-20H-4-80/82cm; 699A-20H-4-83/85cm				184.91
2021-11-09 18:59	699C4S6B	oumb	1378	253Plus Yeti	699C4S6	-1.34	2.35	0.615		0.027	19.6095	8.55166	8.53024	15	27.5066	699A-20H-4-90/92cm; 699A-20H-4-93/95cm				185.01
2021-11-23 06:46	699C4S6C	nodo pleuro stilo	1386	253Plus Yeti	699C4S6	-0.94	2.48	0.637		0.027	12.8953	8.12206	7.95533	15	27.5066	699A-20H-4-90/92cm; 699A-20H-4-93/95cm				185.01
2021-12-04 07:17	699C4S6A	cibs spp	1395	253Plus Yeti	699C4S6	0.74	2.19	0.66		0.027	6.3475	7.18518	7.42887	15	27.5066	699A-20H-4-90/92cm; 699A-20H-4-93/95cm				185.01
2021-12-16 18:35	699C4S6C	nodo pleuro stilo	1403	253Plus Yeti	699C4S6	-0.69	2.55	0.657		0.027	7.17613	7.51839	7.49365	15	27.5066	699A-20H-4-90/92cm; 699A-20H-4-93/95cm				185.01
2022-02-10 22:08	699C4S6B	oumb	1436	253Plus Yeti	699C4S6	-1.51	2.37	0.666		0.027	4.71204	7.34076	7.30258	15	27.5066	699A-20H-4-90/92cm; 699A-20H-4-93/95cm				185.01
2022-02-17 22:35	699C4S6C	nodo pleuro stilo	1441	253Plus Yeti	699C4S6	-0.53	2.64	0.653		0.027	8.29253	7.71948	7.58176	15	27.5066	699A-20H-4-90/92cm; 699A-20H-4-93/95cm				185.01
2022-02-25 19:47	699C4S6D	epifaunal. Mix	1447	253Plus Yeti	699C4S6	0.08	2.27	0.658		0.027	6.8991	7.26649	7.47193	15	27.5066	699A-20H-4-90/92cm; 699A-20H-4-93/95cm				185.01
2022-03-29 04:50	699C4S6B	oumb	1461	253Plus Yeti	699C4S6	-1.21	2.46	0.633		0.027	14.0817	8.10059	8.05432	15	27.5066	699A-20H-4-90/92cm; 699A-20H-4-93/95cm				185.01
2021-11-12 19:26	699C4S7B	nodo pleuro stilo	1381	253Plus Yeti	699C4S7	-1.02	2.58	0.687		0.027	-0.793841	6.81644	6.89251	15	27.5116	699A-20H-4-100/102cm; 699A-20H-4-103/105cm				185.12
2021-11-12 20:50	699C4S7C	oumb	1381	253Plus Yeti	699C4S7	-1.19	2.57	0.654		0.027	8.01218	7.77202	7.55954	15	27.5116	699A-20H-4-100/102cm; 699A-20H-4-103/105cm				185.12
2021-11-18 01:33	699C4S7D	epifaunal. Mix	1384	253Plus Yeti	699C4S7	0.14	2.31	0.7		0.027	-4.04254	6.55417	6.66137	15	27.5116	699A-20H-4-100/102cm; 699A-20H-4-103/105cm				185.12
2021-11-25 18:58	699C4S7E	infaunal mix	1389	253Plus Yeti	699C4S7	-1.96	2.7	0.654		0.027	8.01218	7.62976	7.55954	15	27.5116	699A-20H-4-100/102cm; 699A-20H-4-103/105cm				185.12
2021-12-21 01:41	699C4S7C	oumb	1406	253Plus Yeti	699C4S7	-1.43	2.51	0.607		0.027	22.1709	8.82486	8.75904	15	27.5116	699A-20H-4-100/102cm; 699A-20H-4-103/105cm				185.12
2022-01-20 23:41	699C4S7A	cibs spp	1420	253Plus Yeti	699C4S7	0.27	2.37	0.625		0.027	16.4996	8.72371	8.2595	15	27.5116	699A-20H-4-100/102cm; 699A-20H-4-103/105cm				185.12
2022-01-21 03:54	699C4S7B	nodo pleuro stilo	1420	253Plus Yeti	699C4S7	-2.64	1.56	0.628		0.027	15.5857	8.24656	8.18141	15	27.5116	699A-20H-4-100/102cm; 699A-20H-4-103/105cm				185.12
2022-01-27 23:45	699C4S7D	epifaunal. Mix	1425	253Plus Yeti	699C4S7	-0.34	2.51	0.647		0.027	9.99242	7.67061	7.7178	15	27.5116	699A-20H-4-100/102cm; 699A-20H-4-103/105cm				185.12
2022-02-04 06:01	699C4S7A	cibs spp	1431	253Plus Yeti	699C4S7	0.64	2.29	0.631		0.027	14.6805	8.36062	8.1047	15	27.5116	699A-20H-4-100/102cm; 699A-20H-4-103/105cm				185.12
2022-02-10 16:15	699C4S7B	nodo pleuro stilo	1436	253Plus Yeti	699C4S7	-2.37	1.75	0.673		0.027	2.83981	7.21018	7.16053	15	27.5116	699A-20H-4-100/102cm; 699A-20H-4-103/105cm				185.12
2022-02-26 02:00	699C4S7E	infaunal mix	1447	253Plus Yeti	699C4S7	-0.42	2.43	0.635		0.027	13.4867	8.22487	8.00453	15	27.5116	699A-20H-4-100/102cm; 699A-20H-4-103/105cm				185.12
2022-03-03 04:05	699C4S7D	epifaunal. Mix	1449	253Plus Yeti	699C4S7	-0.23	2.42	0.603		0.027	23.477	9.19568	8.87775	15	27.5116	699A-20H-4-100/102cm; 699A-20H-4-103/105cm				185.12
2022-03-21 22:33	699C4S7C	oumb	1456	253Plus Yeti	699C4S7	-0.97	2.54	0.656		0.027	7.45398	7.68046	7.51549	15	27.5116	699A-20H-4-100/102cm; 699A-20H-4-103/105cm				185.12
2023-05-07 20:05	699C20S4S5A	cibs spp	860	Nessie 253Plus	699C20S4S5	0.5	2.24	0.663		0.027	5.52617	7.56834	7.36519	15	27.5168	699A-20H-4 110/112 cm				185.2
2023-05-08 02:38	699C20S4S5B	oumb	860	Nessie 253Plus	699C20S4S5	-1.03	2.16	0.667		0.027	4.44224	7.25907	7.28194	15	27.5168	699A-20H-4 110/112 cm				185.2
2023-05-14 18:11	699C20S4S5A	cibs spp	866	Nessie 253Plus	699C20S4S5	0.57	2.35	0.664		0.027	5.254	7.55818	7.3442	15	27.5168	699A-20H-4 110/112 cm				185.2
2023-05-14 18:25	699C20S4S5A	cibs spp	1721	253Plus Yeti	699C20S4S5	0.52	2.29	0.659		0.027	6.62289	7.29491	7.45034	15	27.5168	699A-20H-4 110/112 cm				185.2
2023-05-15 04:29	699C20S4S5B	oumb	866	Nessie 253Plus	699C20S4S5	-0.69	2.36	0.665		0.027	4.98262	7.45738	7.32333	15	27.5168	699A-20H-4 110/112 cm				185.2
2023-05-15 04:54	699C20S4S5B	oumb	1721	253Plus Yeti	699C20S4S5	-0.58	2.47	0.661		0.027	6.07291	7.65157	7.40752	15	27.5168	699A-20H-4 110/112 cm				185.2
2023-05-17 23:54	699C20S4S5A	cibs spp	869	Nessie 253Plus	699C20S4S5	0.6	2.26	0.637		0.027	12.8953	7.92004	7.95533	15	27.5168	699A-20H-4 110/112 cm				185.2
2023-05-18 00:01	699C20S4S5A	cibs spp	1724	253Plus Yeti	699C20S4S5	0.66	2.27	0.689		0.027	-1.30131	7.24661	6.85588	15	27.5168	699A-20H-4 110/112 cm				185.2
2023-05-18 07:19	699C20S4S5B	oumb	869	Nessie 253Plus	699C20S4S5	0.54	2.3	0.641		0.027	11.7235	8.00111	7.85865	15	27.5168	699A-20H-4 110/112 cm				185.2
2023-05-18 07:34	699C20S4S5A	cibs spp	1724	253Plus Yeti	699C20S4S5	0.43	2.42	0.674		0.027	2.57543	7.11507	7.14069	15	27.5168	699A-20H-4 110/112 cm				185.2
2023-05-20 22:57	699C20S4S5A	cibs spp	872	Nessie 253Plus	699C20S4S5	0.52	2.26	0.67		0.027	3.63755	7.39208	7.22073	15	27.5168	699A-20H-4 110/112 cm				185.2
2023-05-20 23:47	699C20S4S5A	cibs spp	1727	253Plus Yeti	699C20S4S5	0.6	2.28	0.681		0.027	0.745777	7.22409	7.00485	15	27.5168	699A-20H-4 110/112 cm				185.2
2023-05-23 16:41	699C20S4S5B	oumb	875	Nessie 253Plus	699C20S4S5	-0.71	2.29	0.682		0.027	0.48736	6.99948	6.98586	15	27.5168	699A-20H-4 110/112 cm				185.2
2023-05-23 16:59	699C20S4S5B	oumb	1730	253Plus Yeti	699C20S4S5	0.62	2.24	0.63		0.027	14.9813	8.12194	8.13012	15	27.5168	699A-20H-4 110/112 cm				185.2
2022-02-11 05:09	699C4S10A	oumb	1436	253Plus Yeti	699C4S10	-1.16	2.69	0.704		0.027	-5.01898	6.56177	6.59345	16	27.5288	699A-20H-4-130/132cm; 699A-20H-4-132/134cm				185.41
2022-02-26 08:18	699C4S10C	infaunal mix	1447	253Plus Yeti	699C4S10	-0.26	2.9	0.671		0.027	3.37087	7.32676	7.20055	16	27.5288	699A-20H-4-130/132cm; 699A-20H-4-132/134cm				185.41
2022-03-02 21:55	699C4S10D	epifaunal. Mix	1449	253Plus Yeti	699C4S10	0.2	2.48	0.642		0.027	11.4328	7.58191	7.83483	16	27.5288	699A-20H-4-130/132cm; 699A-20H-4-132/134cm				185.41
2022-03-05 06:29	699C4S10A	oumb	1450	253Plus Yeti	699C4S10	-1.09	2.55	0.648		0.027	9.70696	7.65046	7.6948	16	27.5288	699A-20H-4-130/132cm; 699A-20H-4-132/134cm				185.41
2022-03-21 23:56	699C4S10B	cibs spp	1456	253Plus Yeti	699C4S10	0.47	2.31	0.639		0.027	12.3076	7.81484	7.90671	16	27.5288	699A-20H-4-130/132cm; 699A-20H-4-132/134cm				185.41
2022-03-28 18:52	699C4S10C	infaunal mix	1461	253Plus Yeti	699C4S10	-0.21	2.77	0.637		0.027	12.8953	7.99747	7.95533	16	27.5288	699A-20H-4-130/132cm; 699A-20H-4-132/134cm				185.41
2022-03-31 06:26	699C4S10D	epifaunal. Mix	1463	253Plus Yeti	699C4S10	0.03	2.67	0.624		0.027	16.8061	8.54863	8.28584	16	27.5288	699A-20H-4-130/132cm; 699A-20H-4-132/134cm				185.41
2022-04-20 04:00	699C4S10B	cibs spp	1476	253Plus Yeti	699C4S10	0.44	2.24	0.607		0.027	22.1709	9.30277	8.75904	16	27.5288	699A-20H-4-130/132cm; 699A-20H-4-132/134cm				185.41
2022-04-29 21:12	699C4S10A	oumb	1484	253Plus Yeti	699C4S10	-0.88	2.54	0.67		0.027	3.63755	7.15129	7.22073	16	27.5288	699A-20H-4-130/132cm; 699A-20H-4-132/134cm				185.41
2023-06-12 00:07	699C4S10A	oumb	1749	253Plus Yeti	699C4S10	-0.92	2.55	0.642		0.027	11.4328	7.74775	7.83483	16	27.5288	699A-20H-4-130/132cm; 699A-20H-4-132/134cm				185.41
2023-06-15 16:36	699C4S10A	oumb	1753	253Plus Yeti	699C4S10	-0.86	2.55	0.657		0.027	7.17613	7.5844	7.49365	16	27.5288	699A-20H-4-130/132cm; 699A-20H-4-132/134cm				185.41
2022-02-08 01:23	699C4S11A	cibs spp	1433	253Plus Yeti	699C4S11	0.79	1.94	0.67		0.027	3.63755	7.32359	7.22073	16	27.5346	699A-20H-4-140/142cm; 699A-20H-4-142/144cm				185.51
2022-02-18 03:28	699C4S11B	nodo pleuro stilo	1441	253Plus Yeti	699C4S11	-0.92	2.41	0.676		0.027	2.04893	7.15264	7.10134	16	27.5346	699A-20H-4-140/142cm; 699A-20H-4-142/144cm				185.51
2022-02-26 15:16	699C4S11C	epifaunal. Mix	1447	253Plus Yeti	699C4S11	-0.32	2.25	0.653		0.027	8.29253	7.55137	7.58176	16	27.5346	699A-20H-4-140/142cm; 699A-20H-4-142/144cm				185.51
2022-03-05 13:01	699C4S11A	cibs spp	1450	253Plus Yeti	699C4S11	0.69	1.96	0.635		0.027	13.4867	8.01586	8.00453	16	27.5346	699A-20H-4-140/142cm; 699A-20H-4-142/144cm				185.51
2022-03-22 04:10	699C4S11B	nodo pleuro stilo	1456	253Plus Yeti	699C4S11	-0.78	2.37	0.651		0.027	8.85575	7.81406	7.62659	16	27.5346	699A-20H-4-140/142cm; 699A-20H-4-142/144cm				185.51
2022-03-31 00:14	699C4S11C	epifaunal. Mix	1463	253Plus Yeti	699C4S11	-0.31	2.26	0.653		0.027	8.29253	7.52936	7.58176	16	27.5346	699A-20H-4-140/142cm; 699A-20H-4-142/144cm				185.51
2022-04-14 03:40	699C4S11A	cibs spp	1473	253Plus Yeti	699C4S11	0.72	1.97	0.674		0.027	2.57543	7.41589	7.14069	16	27.5346	699A-20H-4-140/142cm; 699A-20H-4-142/144cm				185.51
2022-04-15 16:14	699 C4S11B NODO PLEURO STILO	nodo pleuro stilo	1475	253Plus Yeti	699C4S11	-0.66	2.38	0.688		0.027	-1.04793	6.9657	6.87414	16	27.5346	699A-20H-4-140/142cm; 699A-20H-4-142/144cm				185.51
2022-04-19 17:49	699C4S11A	cibs spp	1476	253Plus Yeti	699C4S11	0.69	1.96	0.661		0.027	6.07291	7.43185	7.40752	16	27.5346	699A-20H-4-140/142cm; 699A-20H-4-142/144cm				185.51
2022-04-30 03:54	699C4S11A	cibs spp	1484	253Plus Yeti	699C4S11	0.78	1.89	0.628		0.027	15.5857	8.26366	8.18141	16	27.5346	699A-20H-4-140/142cm; 699A-20H-4-142/144cm				185.51
2023-06-12 02:04	699C4S11A	cibs spp	1749	253Plus Yeti	699C4S11	0.78	1.92	0.632		0.027	14.3807	8.05432	8.07944	16	27.5346	699A-20H-4-140/142cm; 699A-20H-4-142/144cm				185.51
2023-06-16 04:17	699C4S11A	cibs spp	1753	253Plus Yeti	699C4S11	0.74	1.93	0.627		0.027	15.8894	7.90829	8.20728	16	27.5346	699A-20H-4-140/142cm; 699A-20H-4-142/144cm				185.51
2022-02-10 23:29	699C4/5A	epifaunal. Mix	1436	253Plus Yeti	699C4_5	0.35	2.16	0.705		0.027	-5.26144	6.59142	6.5767	16	27.5392	699A-20H-4-148/150cm; 699A-20H-4-20-5-0/2cm				185.59
2022-02-18 06:20	699C4-5B	infaunal mix	1441	253Plus Yeti	699C4_5	-0.18	2.38	0.667		0.027	4.44224	7.24269	7.28194	16	27.5392	699A-20H-4-148/150cm; 699A-20H-4-20-5-0/2cm				185.59
2022-03-03 03:23	699C415A	epifaunal. Mix	1449	253Plus Yeti	699C4_5	0.35	2.16	0.705		0.027	-5.26144	6.56128	6.5767	16	27.5392	699A-20H-4-148/150cm; 699A-20H-4-20-5-0/2cm				185.59
2022-03-29 00:33	699C4-5B	infaunal mix	1461	253Plus Yeti	699C4_5	-0.26	2.37	0.625		0.027	16.4996	7.96522	8.2595	16	27.5392	699A-20H-4-148/150cm; 699A-20H-4-20-5-0/2cm				185.59
2022-04-05 17:15	699 C415B MIX INFAU	infaunal mix	1467	253Plus Yeti	699C4_5	-0.21	2.43	0.626		0.027	16.194	8.41911	8.23331	16	27.5392	699A-20H-4-148/150cm; 699A-20H-4-20-5-0/2cm				185.59
2022-04-06 05:05	699 C415A MIX EPIF	epifaunal. Mix	1467	253Plus Yeti	699C4_5	0.41	2.1	0.674		0.027	2.57543	6.88743	7.14069	16	27.5392	699A-20H-4-148/150cm; 699A-20H-4-20-5-0/2cm				185.59
2022-04-13 17:32	699C4_5A	epifaunal. Mix	1473	253Plus Yeti	699C4_5	0.54	2.05	0.568		0.027	35.6976	10.1054	10.0558	16	27.5392	699A-20H-4-148/150cm; 699A-20H-4-20-5-0/2cm				185.59
2022-04-15 22:35	699 C4_5A MIX EPIF	epifaunal. Mix	1475	253Plus Yeti	699C4_5	0.47	2.05	0.704		0.027	-5.01898	6.51268	6.59345	16	27.5392	699A-20H-4-148/150cm; 699A-20H-4-20-5-0/2cm				185.59
2021-11-06 05:04	699C5S6A	cibs spp	1376	253Plus Yeti	699C5S6	0.4	2.42	0.694		0.027	-2.55766	6.82494	6.76603	17	27.5541	699A-20H-5-25/27cm; 699A-20H-5-28/30cm				185.86
2021-11-10 04:48	699C5S6B	nodo pleuro stilo	1378	253Plus Yeti	699C5S6	-0.43	2.47	0.616		0.027	19.294	8.43451	8.50242	17	27.5541	699A-20H-5-25/27cm; 699A-20H-5-28/30cm				185.86
2021-11-13 01:34	699C5S6B	infaunal mix	1381	253Plus Yeti	699C5S6	-0.19	2.54	0.679		0.027	1.26481	7.32575	7.04312	17	27.5541	699A-20H-5-25/27cm; 699A-20H-5-28/30cm				185.86
2021-11-17 20:12	699C5S6E	oumb	1384	253Plus Yeti	699C5S6	-1.23	2.57	0.668		0.027	4.17323	7.34488	7.26142	17	27.5541	699A-20H-5-25/27cm; 699A-20H-5-28/30cm				185.86
2021-11-06 09:53	699C5S7A	cibs spp	1376	253Plus Yeti	699C5S7	0.55	2.15	0.618		0.027	18.666	8.66755	8.44729	17	27.5599	699A-20H-5-35/37cm; 699A-20H-5-38/40cm				185.96
2021-11-22 19:51	699C5S7E	epifaunal. Mix	1386	253Plus Yeti	699C5S7	0.07	2.67	0.636		0.027	13.1906	7.80801	7.97986	17	27.5599	699A-20H-5-35/37cm; 699A-20H-5-38/40cm				185.96
2021-11-23 01:16	699C5S7D	oumb	1386	253Plus Yeti	699C5S7	-1.14	2.44	0.705		0.027	-5.26144	6.48791	6.5767	17	27.5599	699A-20H-5-35/37cm; 699A-20H-5-38/40cm				185.96
2021-03-16 05:41	699C5S1A	oumb	1217	253Plus Yeti	699C5S1	0.62	2.4	0.663		0.027	5.52617	7.56666	7.36519	17	27.5668	699A-20-5-45/47cm; 699A-20-5-48/50cm				186.06
2021-03-19 00:10	699C5S1C	infaunal mix	1220	253Plus Yeti	699C5S1	0.34	2.04	0.701		0.027	-4.28765	6.97184	6.64425	17	27.5668	699A-20-5-45/47cm; 699A-20-5-48/50cm				186.06
2021-03-19 00:54	699C5S1B	cibs spp	1220	253Plus Yeti	699C5S1	-1.14	2.41	0.66		0.027	6.3475	7.50378	7.42887	17	27.5668	699A-20-5-45/47cm; 699A-20-5-48/50cm				186.06
2021-03-23 05:53	699C5S1A	oumb	1222	253Plus Yeti	699C5S1	0.68	2.09	0.636		0.027	13.1906	8.10967	7.97986	17	27.5668	699A-20-5-45/47cm; 699A-20-5-48/50cm				186.06
2021-04-16 00:19	699C551D	infaunal mix	1237	253Plus Yeti	699C5S1	-0.91	2.31	0.672		0.027	3.10496	7.36585	7.18049	17	27.5668	699A-20-5-45/47cm; 699A-20-5-48/50cm				186.06
2021-04-16 01:00	699C551F	uniserials pleuro	1237	253Plus Yeti	699C5S1	-0.92	2.53	0.634		0.027	13.7838	8.12541	8.02935	17	27.5668	699A-20-5-45/47cm; 699A-20-5-48/50cm				186.06
2021-09-12 03:15	699C5S1B	cibs spp	1334	253Plus Yeti	699C5S1	0.31	2.06	0.687		0.027	-0.793841	7.11338	6.89251	17	27.5668	699A-20-5-45/47cm; 699A-20-5-48/50cm				186.06
2021-09-12 04:39	699C5S1E	epifaunal. Mix	1334	253Plus Yeti	699C5S1	-0.16	2.34	0.695		0.027	-2.80685	6.61169	6.74835	17	27.5668	699A-20-5-45/47cm; 699A-20-5-48/50cm				186.06
2021-09-21 19:03	699C5S1E	epifaunal. Mix	1340	253Plus Yeti	699C5S1	0.11	2.16	0.66		0.027	6.3475	7.39568	7.42887	17	27.5668	699A-20-5-45/47cm; 699A-20-5-48/50cm				186.06
2021-09-21 23:22	699C5S1F	nodo pleuro stilo	1340	253Plus Yeti	699C5S1	-0.95	2.51	0.662		0.027	5.79914	7.80245	7.38629	17	27.5668	699A-20-5-45/47cm; 699A-20-5-48/50cm				186.06
2021-09-24 20:33	699C5S1A	oumb	1343	253Plus Yeti	699C5S1	-1.29	2.43	0.654		0.027	8.01218	7.6106	7.55954	17	27.5668	699A-20-5-45/47cm; 699A-20-5-48/50cm				186.06
2021-10-09 03:58	699C5S1E	epifaunal. Mix	1354	253Plus Yeti	699C5S1	0.13	2.23	0.665		0.027	4.98262	7.70175	7.32333	17	27.5668	699A-20-5-45/47cm; 699A-20-5-48/50cm				186.06
2021-10-21 19:27	699C5S1E	epifaunal. Mix	1365	253Plus Yeti	699C5S1	0.03	2.08	0.629		0.027	15.2831	8.45523	8.15569	17	27.5668	699A-20-5-45/47cm; 699A-20-5-48/50cm				186.06
2021-11-01 23:47	699C5S1A	oumb	1372	253Plus Yeti	699C5S1	-1.15	2.48	0.64		0.027	12.0151	7.99652	7.88261	17	27.5668	699A-20-5-45/47cm; 699A-20-5-48/50cm				186.06
2021-03-16 06:23	699C552A	cibs spp	1217	253Plus Yeti	699C5S2	0.48	2.18	0.628		0.027	15.5857	8.49193	8.18141	17	27.5725	699A-20H-5-55/57cm; 699A-20H-5-58/60cm				186.16
2021-03-31 01:38	699C5S2B	epifaunal. Mix	1228	253Plus Yeti	699C5S2	0.19	2.05	0.606		0.027	22.4958	8.76435	8.78844	17	27.5725	699A-20H-5-55/57cm; 699A-20H-5-58/60cm				186.16
2021-03-31 04:36	699C5S2D	uniserials pleuro	1228	253Plus Yeti	699C5S2	-0.27	2.27	0.648		0.027	9.70696	7.89164	7.6948	17	27.5725	699A-20H-5-55/57cm; 699A-20H-5-58/60cm				186.16
2021-04-10 10:34	699C552A	cibs spp	1233	253Plus Yeti	699C5S2	0.47	2.14	0.634		0.027	13.7838	7.95051	8.02935	17	27.5725	699A-20H-5-55/57cm; 699A-20H-5-58/60cm				186.16
2021-04-10 11:15	699C552C	oumb	1233	253Plus Yeti	699C5S2	-1.27	2.48	0.661		0.027	6.07291	7.58934	7.40752	17	27.5725	699A-20H-5-55/57cm; 699A-20H-5-58/60cm				186.16
2021-04-16 03:53	699C552D	uniserials pleuro	1237	253Plus Yeti	699C5S2	-0.89	2.59	0.633		0.027	14.0817	8.04046	8.05432	17	27.5725	699A-20H-5-55/57cm; 699A-20H-5-58/60cm				186.16
2021-08-14 06:01	699C5S2A	cibs spp	1315	253Plus Yeti	699C5S2	0.37	2.12	0.67		0.027	3.63755	7.10134	7.22073	17	27.5725	699A-20H-5-55/57cm; 699A-20H-5-58/60cm				186.16
2021-09-10 21:43	699C5S2B	cibs spp	1334	253Plus Yeti	699C5S2	-0.19	2.12	0.661		0.027	6.07291	7.21687	7.40752	17	27.5725	699A-20H-5-55/57cm; 699A-20H-5-58/60cm				186.16
2021-09-22 00:45	699C5S2B	epifaunal. Mix	1340	253Plus Yeti	699C5S2	-0.3	2.38	0.675		0.027	2.3118	7.20174	7.12096	17	27.5725	699A-20H-5-55/57cm; 699A-20H-5-58/60cm				186.16
2021-09-22 04:23	699C5S2C	oumb	1340	253Plus Yeti	699C5S2	-1.29	2.56	0.674		0.027	2.57543	7.20148	7.14069	17	27.5725	699A-20H-5-55/57cm; 699A-20H-5-58/60cm				186.16
2021-09-25 02:16	699C5S2C	oumb	1343	253Plus Yeti	699C5S2	-1.08	2.49	0.632		0.027	14.3807	8.22826	8.07944	17	27.5725	699A-20H-5-55/57cm; 699A-20H-5-58/60cm				186.16
2021-10-09 01:15	699C5S2D	nodo pleuro stilo	1354	253Plus Yeti	699C5S2	-0.99	2.54	0.688		0.027	-1.04793	6.75297	6.87414	17	27.5725	699A-20H-5-55/57cm; 699A-20H-5-58/60cm				186.16
2021-10-21 16:43	699C5S2A	cibs spp	1365	253Plus Yeti	699C5S2	0.5	2.19	0.64		0.027	12.0151	7.95603	7.88261	17	27.5725	699A-20H-5-55/57cm; 699A-20H-5-58/60cm				186.16
2021-03-16 07:06	699C5S3A	cibs spp	1217	253Plus Yeti	699C5S3	0.52	2.39	0.67		0.027	3.63755	7.14981	7.22073	18	27.5783	699A-20-5-65/67cm; 699A-20-5-68/70cm				186.26
2021-03-23 06:35	699C5S3A	cibs spp	1222	253Plus Yeti	699C5S3	0.58	2.42	0.689		0.027	-1.30131	6.82417	6.85588	18	27.5783	699A-20-5-65/67cm; 699A-20-5-68/70cm				186.26
2021-03-27 04:57	699C5S3D	uniserials pleuro	1226	253Plus Yeti	699C5S3	-0.42	2.53	0.682		0.027	0.48736	6.9657	6.98586	18	27.5783	699A-20-5-65/67cm; 699A-20-5-68/70cm				186.26
2021-03-31 05:17	699C5S3B	oumb	1228	253Plus Yeti	699C5S3	-0.76	2.72	0.651		0.027	8.85575	7.8882	7.62659	18	27.5783	699A-20-5-65/67cm; 699A-20-5-68/70cm				186.26
2021-04-10 14:48	699C553C	epifaunal. Mix	1233	253Plus Yeti	699C5S3	-0.34	2.52	0.663		0.027	5.52617	7.70119	7.36519	18	27.5783	699A-20-5-65/67cm; 699A-20-5-68/70cm				186.26
2021-04-16 04:35	699C553D	uniserials pleuro	1237	253Plus Yeti	699C5S3	-0.69	2.62	0.702		0.027	-4.53209	6.79104	6.62723	18	27.5783	699A-20-5-65/67cm; 699A-20-5-68/70cm				186.26
2021-08-14 09:40	699C5S3B	oumb	1315	253Plus Yeti	699C5S3	-1.02	2.72	0.625		0.027	16.4996	8.23213	8.2595	18	27.5783	699A-20-5-65/67cm; 699A-20-5-68/70cm				186.26
2021-09-12 03:55	699C5S3E	infaunal mix	1334	253Plus Yeti	699C5S3	-0.9	2.7	0.714		0.027	-7.41434	6.52416	6.42986	18	27.5783	699A-20-5-65/67cm; 699A-20-5-68/70cm				186.26
2021-09-25 05:46	699C5S3E	epifaunal. Mix	1343	253Plus Yeti	699C5S3	-0.96	2.7	0.631		0.027	14.6805	8.47048	8.1047	18	27.5783	699A-20-5-65/67cm; 699A-20-5-68/70cm				186.26
2021-10-02 07:28	699C5S3C	epifaunal. Mix	1348	253Plus Yeti	699C5S3	-0.34	2.58	0.679		0.027	1.26481	7.11082	7.04312	18	27.5783	699A-20-5-65/67cm; 699A-20-5-68/70cm				186.26
2021-10-08 18:56	699C5S3B	oumb	1354	253Plus Yeti	699C5S3	-0.97	2.73	0.614		0.027	19.926	8.51848	8.55823	18	27.5783	699A-20-5-65/67cm; 699A-20-5-68/70cm				186.26
2021-10-08 19:37	699C5S3A	cibs spp	1354	253Plus Yeti	699C5S3	0.53	2.41	0.71		0.027	-6.46393	6.75434	6.49426	18	27.5783	699A-20-5-65/67cm; 699A-20-5-68/70cm				186.26
2021-12-04 03:10	699C5S3A	cibs spp	1395	253Plus Yeti	699C5S3	0.64	2.43	0.623		0.027	17.1136	8.69992	8.31234	18	27.5783	699A-20-5-65/67cm; 699A-20-5-68/70cm				186.26
2021-03-27 15:26	699C5S4C	cibs spp	1226	253Plus Yeti	699C5S4	0.45	2.28	0.677		0.027	1.78681	7.07751	7.08183	18	27.5841	699A-20H-5-75/77cm; 699A-20H-5-78/80cm				186.36
2021-03-31 05:59	699C5S4A	uniserials pleuro	1228	253Plus Yeti	699C5S4	-1.05	2.56	0.637		0.027	12.8953	7.95441	7.95533	18	27.5841	699A-20H-5-75/77cm; 699A-20H-5-78/80cm				186.36
2021-04-10 15:37	699C554B	oumb	1233	253Plus Yeti	699C5S4	-1.21	2.58	0.659		0.027	6.62289	7.70563	7.45034	18	27.5841	699A-20H-5-75/77cm; 699A-20H-5-78/80cm				186.36
2021-04-10 16:18	699C554D	infaunal mix	1233	253Plus Yeti	699C5S4	-0.93	2.43	0.693		0.027	-2.30778	6.842	6.7838	18	27.5841	699A-20H-5-75/77cm; 699A-20H-5-78/80cm				186.36
2021-04-16 05:15	699C554B	oumb	1237	253Plus Yeti	699C5S4	-1.38	2.56	0.696		0.027	-3.05535	6.61758	6.73076	18	27.5841	699A-20H-5-75/77cm; 699A-20H-5-78/80cm				186.36
2021-04-16 05:59	699C554C	cibs spp	1237	253Plus Yeti	699C5S4	0.5	2.32	0.635		0.027	13.4867	8.22397	8.00453	18	27.5841	699A-20H-5-75/77cm; 699A-20H-5-78/80cm				186.36
2021-08-14 10:21	699C5S4C	cibs spp	1315	253Plus Yeti	699C5S4	0.46	2.28	0.624		0.027	16.8061	8.54865	8.28584	18	27.5841	699A-20H-5-75/77cm; 699A-20H-5-78/80cm				186.36
2021-09-22 01:27	699C5S4C	cibs spp	1340	253Plus Yeti	699C5S4	0.52	2.23	0.672		0.027	3.10496	7.1855	7.18049	18	27.5841	699A-20H-5-75/77cm; 699A-20H-5-78/80cm				186.36
2021-12-04 07:58	699C5S4C	cibs spp	1395	253Plus Yeti	699C5S4	0.48	2.2	0.664		0.027	5.254	7.7792	7.3442	18	27.5841	699A-20H-5-75/77cm; 699A-20H-5-78/80cm				186.36
2021-03-18 22:48	699C5S5A	cibs spp	1220	253Plus Yeti	699C5S5	0.81	2.24	0.64		0.027	12.0151	7.80164	7.88261	18	27.5898	699A-20H-5-85/87cm;				186.45
2021-03-18 23:28	699C5S5A	cibs spp	1220	253Plus Yeti	699C5S5	0.75	2.17	0.692		0.027	-2.05721	7.05082	6.80168	18	27.5898	699A-20H-5-85/87cm;				186.45
2021-03-23 07:16	699C5S5A	cibs spp	1222	253Plus Yeti	699C5S5	0.72	2.14	0.691		0.027	-1.80594	6.69944	6.81965	18	27.5898	699A-20H-5-85/87cm;				186.45
2021-03-27 08:33	699C5S5C	uniserials pleuro	1226	253Plus Yeti	699C5S5	-0.43	2.56	0.629		0.027	15.2831	8.41783	8.15569	18	27.5898	699A-20H-5-85/87cm;				186.45
2021-03-27 09:16	699C5S5D	epifaunal. Mix	1226	253Plus Yeti	699C5S5	0.05	2.33	0.637		0.027	12.8953	8.36169	7.95533	18	27.5898	699A-20H-5-85/87cm;				186.45
2021-03-31 06:41	699C5S5B	oumb	1228	253Plus Yeti	699C5S5	-1.01	2.44	0.637		0.027	12.8953	8.1364	7.95533	18	27.5898	699A-20H-5-85/87cm;				186.45
2021-04-10 17:01	699C555B	cibs spp	1233	253Plus Yeti	699C5S5	-1.2	2.55	0.602		0.027	23.8063	9.45656	8.90789	18	27.5898	699A-20H-5-85/87cm;				186.45
2021-04-10 17:42	699C555A	cibs spp	1233	253Plus Yeti	699C5S5	0.84	2.14	0.633		0.027	14.0817	8.22778	8.05432	18	27.5898	699A-20H-5-85/87cm;				186.45
2021-09-21 17:40	699C5S5B	oumb	1340	253Plus Yeti	699C5S5	-1.17	2.47	0.646		0.027	10.2787	7.61795	7.74093	18	27.5898	699A-20H-5-85/87cm;				186.45
2021-09-25 07:09	699C5S5A	cibs spp	1343	253Plus Yeti	699C5S5	0.77	2.19	0.646		0.027	10.2787	7.96403	7.74093	18	27.5898	699A-20H-5-85/87cm;				186.45
2021-10-02 09:30	699C5S5B	oumb	1348	253Plus Yeti	699C5S5	-1.18	2.52	0.671		0.027	3.37087	7.40559	7.20055	18	27.5898	699A-20H-5-85/87cm;				186.45
2022-02-26 17:20	699C5S8C	oumb	1447	253Plus Yeti	699C5S8	-1.05	2.36	0.611		0.027	20.8818	8.55033	8.64323	19	27.6416	699A-20H-5-145/147cm				187.05
2022-03-04 17:26	699C5S8A	cibs spp	1450	253Plus Yeti	699C5S8	0.46	2.34	0.631		0.027	14.6805	8.07496	8.1047	19	27.6416	699A-20H-5-145/147cm				187.05
2022-04-26 17:19	699C5S8B	infaunal mix	1481	253Plus Yeti	699C5S8	-0.84	2.63	0.589		0.027	28.1889	9.55529	9.31747	19	27.6416	699A-20H-5-145/147cm				187.05
2022-05-11 17:57	699C5S8A	cibs spp	1490	253Plus Yeti	699C5S8	0.4	2.43	0.681		0.027	0.745777	7.02521	7.00485	19	27.6416	699A-20H-5-145/147cm				187.05
2022-05-18 16:46	699C5S8B+C	infaunal mix	1495	253Plus Yeti	699C5S8	-1.01	1.42	0.706		0.027	-5.50324	6.48707	6.56003	19	27.6506	699A-20H-5-145/147cm				187.05
2023-06-15 15:56	699C5S8A	cibs spp	1753	253Plus Yeti	699C5S8	0.54	2.09	0.638		0.027	12.601	7.81574	7.93095	19	27.6506	699A-20H-5-145/147cm				187.05
2023-06-16 03:37	699C5S8A	cibs spp	1753	253Plus Yeti	699C5S8	0.44	2.16	0.683		0.027	0.229673	7.09741	6.96699	19	27.6506	699A-20H-5-145/147cm				187.05
2022-02-26 10:26	699C6S1B	oumb	1447	253Plus Yeti	699C6S1	-0.39	2.31	0.716		0.027	-7.88576	6.47597	6.39817	19	27.6506	699A-20H-6-5/7.5cm				187.15
2022-03-25 18:51	699C6S1A	cibs spp	1460	253Plus Yeti	699C6S1	0.51	1.99	0.666		0.027	4.71204	7.04787	7.30258	19	27.6506	699A-20H-6-5/7.5cm				187.15
2022-04-26 22:47	699C6S1B	oumb	1481	253Plus Yeti	699C6S1	-0.44	2.41	0.632		0.027	14.3807	8.2773	8.07944	19	27.6506	699A-20H-6-5/7.5cm				187.15
2022-05-18 22:09	699C6S1B	oumb	1495	253Plus Yeti	699C6S1	-0.43	2.34	0.633		0.027	14.0817	8.06929	8.05432	19	27.6506	699A-20H-6-5/7.5cm				187.15
2022-06-01 17:24	699C6S1A	cibs spp	1505	253Plus Yeti	699C6S1	0.42	1.99	0.619		0.027	18.3535	8.49607	8.41997	19	27.6506	699A-20H-6-5/7.5cm				187.15
2023-06-12 15:03	699C6S1A	cibs spp	1750	253Plus Yeti	699C6S1	0.36	1.85	0.655		0.027	7.73267	7.4357	7.53745	19	27.6506	699A-20H-6-5/7.5cm				187.15
2023-06-13 01:58	699C6S1A	cibs spp	1750	253Plus Yeti	699C6S1	0.3	1.9	0.635		0.027	13.4867	8.16273	8.00453	19	27.6506	699A-20H-6-5/7.5cm				187.15
2022-03-04 23:37	699C6S2C	cibs spp	1450	253Plus Yeti	699C6S2	0.37	2.27	0.643		0.027	11.1429	7.81315	7.81115	19	27.6595	699A-20H-6-15/17.5cm				187.25
2022-04-30 16:37	699C6S2A	nodo pleuro stilo	1484	253Plus Yeti	699C6S2	-0.4	2.49	0.665		0.027	4.98262	7.30988	7.32333	19	27.6595	699A-20H-6-15/17.5cm				187.25
2022-05-03 16:25	699C6S2A	infaunal mix	1486	253Plus Yeti	699C6S2	-0.37	2.52	0.638		0.027	12.601	8.00659	7.93095	19	27.6595	699A-20H-6-15/17.5cm				187.25
2022-05-14 00:28	699C6S2D	epifaunal. Mix	1492	253Plus Yeti	699C6S2	0.09	2.25	0.64		0.027	12.0151	7.76046	7.88261	19	27.6595	699A-20H-6-15/17.5cm				187.25
2022-05-19 03:37	699C6S2A	nodo pleuro stilo	1495	253Plus Yeti	699C6S2	-0.28	2.57	0.671		0.027	3.37087	7.25997	7.20055	19	27.6595	699A-20H-6-15/17.5cm				187.25
2022-05-21 01:16	699C6S2C	cibs spp	1497	253Plus Yeti	699C6S2	0.34	2.3	0.648		0.027	9.70696	7.73463	7.6948	19	27.6595	699A-20H-6-15/17.5cm				187.25
2022-05-28 01:12	699C6S2C	cibs spp	1502	253Plus Yeti	699C6S2	0.19	2.28	0.67		0.027	3.63755	7.14643	7.22073	19	27.6595	699A-20H-6-15/17.5cm				187.25
2022-06-01 22:42	699C6S2C	cibs spp	1505	253Plus Yeti	699C6S2	0.22	2.3	0.716		0.027	-7.88576	6.47919	6.39817	19	27.6595	699A-20H-6-15/17.5cm				187.25
2022-06-04 03:04	699C6S2C	cibs spp	1507	253Plus Yeti	699C6S2	0.2	2.31	0.648		0.027	9.70696	7.78057	7.6948	19	27.6595	699A-20H-6-15/17.5cm				187.25
2022-06-08 15:57	699C6S2C	cibs spp	1510	253Plus Yeti	699C6S2	0.21	2.29	0.667		0.027	4.44224	7.36147	7.28194	19	27.6595	699A-20H-6-15/17.5cm				187.25
2022-06-11 00:58	699C6S2C	cibs spp	1512	253Plus Yeti	699C6S2	0.17	2.28	0.704		0.027	-5.01898	6.5626	6.59345	19	27.6595	699A-20H-6-15/17.5cm				187.25
2023-06-11 03:25	699C6S2B	infaunal mix	1748	253Plus Yeti	699C6S2	-1.16	2.47	0.641		0.027	11.7235	7.85159	7.85865	19	27.6595	699A-20H-6-15/17.5cm				187.25
2023-06-11 20:38	699C6S2B	infaunal mix	1749	253Plus Yeti	699C6S2	-1.16	2.48	0.657		0.027	7.17613	7.51997	7.49365	19	27.6595	699A-20H-6-15/17.5cm				187.25
2022-04-16 04:44	699 C6S3A MIX BENT	mixed benthics	1475	253Plus Yeti	699C6S3	-0.26	2.13	0.64		0.027	12.0151	8.21634	7.88261	19	27.6676	699A-20H-6-24/28cm				187.34
2022-04-30 09:50	699C6S3A	mixed benthics	1484	253Plus Yeti	699C6S3	-0.67	2.2	0.691		0.027	-1.80594	6.82041	6.81965	19	27.6676	699A-20H-6-24/28cm				187.34
2022-06-08 21:20	699C6S3A	mixed benthics	1510	253Plus Yeti	699C6S3	-0.58	2.22	0.656		0.027	7.45398	7.68991	7.51549	19	27.6676	699A-20H-6-24/28cm
2022-02-26 04:05	C21S1S1A	oumb	1447	253Plus Yeti	699C21S1S1	-1.11	2.7	0.593		0.027	26.8198	9.45429	9.18784	20	27.8431	699A-21H-1-20/22.5cm				189.3
2022-03-05 05:49	699C21S1S1B	cibs spp	1450	253Plus Yeti	699C21S1S1	0.82	2.4	0.665		0.027	4.98262	7.08651	7.32333	20	27.8431	699A-21H-1-20/22.5cm				189.3
2022-04-29 19:16	699C21S1S1A	oumb	1484	253Plus Yeti	699C21S1S1	-1.22	2.56	0.644		0.027	10.854	7.63785	7.78761	20	27.8431	699A-21H-1-20/22.5cm				189.3
2022-05-03 21:42	C21S1S1D	epifaunal. Mix	1486	253Plus Yeti	699C21S1S1	0.31	2.46	0.636		0.027	13.1906	7.93783	7.97986	20	27.8431	699A-21H-1-20/22.5cm				189.3
2022-05-12 03:06	699C21S1S1C	nodo pleuro stilo	1490	253Plus Yeti	699C21S1S1	0.63	2.95	0.585		0.027	29.5769	9.59236	9.45046	20	27.8431	699A-21H-1-20/22.5cm				189.3
2022-05-14 06:31	699C21S1S1E	infaunal mix	1492	253Plus Yeti	699C21S1S1	-1.19	2.63	0.654		0.027	8.01218	7.47351	7.55954	20	27.8431	699A-21H-1-20/22.5cm				189.3
2022-05-28 07:12	699C21S1S1D	epifaunal. Mix	1502	253Plus Yeti	699C21S1S1	0.13	2.35	0.677		0.027	1.78681	7.10173	7.08183	20	27.8431	699A-21H-1-20/22.5cm				189.3
2022-06-04 09:08	699C21S1S1A	oumb	1507	253Plus Yeti	699C21S1S1	-1.29	2.63	0.681		0.027	0.745777	6.81811	7.00485	20	27.8431	699A-21H-1-20/22.5cm				189.3
2022-06-09 02:47	699C21S1S1A	oumb	1510	253Plus Yeti	699C21S1S1	-1.06	2.72	0.645		0.027	10.5659	7.88518	7.7642	20	27.8431	699A-21H-1-20/22.5cm				189.3
2023-06-15 15:16	699C21S1S1B	cibs spp	1753	253Plus Yeti	699C21S1S1	0.63	2.32	0.647		0.027	9.99242	7.88658	7.7178	20	27.8431	699A-21H-1-20/22.5cm				189.3
2023-06-16 02:56	699C21S1S1B	cibs spp	1753	253Plus Yeti	699C21S1S1	0.68	2.31	0.651		0.027	8.85575	7.427	7.62659	20	27.8431	699A-21H-1-20/22.5cm				189.3
2022-03-26 01:18	699C21S1S2B	cibs spp	1460	253Plus Yeti	699C21S1S2	0.5	2.37	0.645		0.027	10.5659	7.82977	7.7642	20	27.8499	699A-21H-1-30/33cm				189.4
2022-04-30 01:18	699C21S1S2C	oumb	1484	253Plus Yeti	699C21S1S2	-1.2	2.62	0.614		0.027	19.926	8.9643	8.55823	20	27.8499	699A-21H-1-30/33cm				189.4
2022-05-04 03:03	699C21S1S2B	cibs spp	1486	253Plus Yeti	699C21S1S2	0.59	2.42	0.686		0.027	-0.53904	6.77493	6.91098	20	27.8499	699A-21H-1-30/33cm				189.4
2022-05-14 13:09	699C21S1S2D	epifaunal. Mix	1492	253Plus Yeti	699C21S1S2	0.18	2.33	0.65		0.027	9.13863	7.49934	7.64919	20	27.8499	699A-21H-1-30/33cm				189.4
2022-05-25 16:06	699C21S1S2C	oumb	1495	253Plus Yeti	699C21S1S2	-1.29	2.7	0.686		0.027	-0.53904	6.86213	6.91098	20	27.8499	699A-21H-1-30/33cm				189.4
2022-05-28 13:50	699C21S1S2C	oumb	1502	253Plus Yeti	699C21S1S2	-0.4	2.66	0.661		0.027	6.07291	7.17137	7.40752	20	27.8499	699A-21H-1-30/33cm				189.4
2022-06-04 15:52	699C21S1S2B	cibs spp	1507	253Plus Yeti	699C21S1S2	0.55	2.33	0.719		0.027	-8.5882	6.198	6.35125	20	27.8499	699A-21H-1-30/33cm				189.4
2022-06-11 07:04	699C21S1S2A	infaunal mix	1512	253Plus Yeti	699C21S1S2	-0.32	2.68	0.699		0.027	-3.79676	6.71857	6.67858	20	27.8499	699A-21H-1-30/33cm				189.4
2022-06-11 16:39	699C21S1S2D	epifaunal. Mix	1512	253Plus Yeti	699C21S1S2	0.07	2.37	0.672		0.027	3.10496	7.23759	7.18049	20	27.8499	699A-21H-1-30/33cm				189.4
2023-06-11 19:57	699C21S1S2A	infaunal mix	1749	253Plus Yeti	699C21S1S2	-0.49	2.79	0.718		0.027	-8.35467	6.48273	6.36681	20	27.8499	699A-21H-1-30/33cm				189.4
2023-06-13 02:39	699C21S1S2A	infaunal mix	1750	253Plus Yeti	699C21S1S2	-0.43	2.77	0.627		0.027	15.8894	8.32322	8.20728	20	27.8499	699A-21H-1-30/33cm				189.4
2022-03-05 12:21	699C21S1S3A	cibs spp	1450	253Plus Yeti	699C21S1S3	0.51	2.33	0.626		0.027	16.194	8.55375	8.23331	20	27.8551	699A-21H-1-40/43cm				189.5
2022-05-05 16:30	699C21S1S3A	cibs spp	1488	253Plus Yeti	699C21S1S3	0.53	2.39	0.683		0.027	0.229673	6.90952	6.96699	20	27.8551	699A-21H-1-40/43cm				189.5
2022-05-19 00:53	699C21S1S3B	epifaunal. Mix	1495	253Plus Yeti	699C21S1S3	-0.24	2.44	0.676		0.027	2.04893	7.22959	7.10134	20	27.8551	699A-21H-1-40/43cm				189.5
2022-05-21 07:14	699C21S1S3A	cibs spp	1497	253Plus Yeti	699C21S1S3	0.49	2.35	0.688		0.027	-1.04793	6.85917	6.87414	20	27.8551	699A-21H-1-40/43cm				189.5
2022-05-21 13:53	699C21S1S3C	infaunal mix	1497	253Plus Yeti	699C21S1S3	-0.21	2.67	0.695		0.027	-2.80685	6.67444	6.74835	20	27.8551	699A-21H-1-40/43cm				189.5
2022-06-09 00:00	699C21S1S3A	cibs spp	1510	253Plus Yeti	699C21S1S3	0.55	2.29	0.65		0.027	9.13863	7.61002	7.64919	20	27.8551	699A-21H-1-40/43cm				189.5
2023-06-11 02:46	699C21S1S3A	cibs spp	1748	253Plus Yeti	699C21S1S3	0.55	2.31	0.693		0.027	-2.30778	6.63	6.7838	20	27.8551	699A-21H-1-40/43cm				189.5
2023-06-12 14:24	699C21S1S3A	cibs spp	1750	253Plus Yeti	699C21S1S3	0.5	2.36	0.63		0.027	14.9813	8.42326	8.13012	20	27.8551	699A-21H-1-40/43cm				189.5
															27.8488
2022-04-15 15:32	699 C21S1S4C MIX CIBS	cibs spp	1475	253Plus Yeti	699C21S1S4	0.41	2.42	0.628		0.027	15.5857	8.39057	8.18141	21	27.8709	699A-21H-1-70/73cm				189.8
2022-04-19 23:15	699C21S1S4A	oumb	1476	253Plus Yeti	699C21S1S4	-1.3	2.89	0.694		0.027	-2.55766	6.79576	6.76603	21	27.8709	699A-21H-1-70/73cm				189.8
2022-04-27 04:14	699C21S1S4A	oumb	1481	253Plus Yeti	699C21S1S4	-1.4	2.83	0.662		0.027	5.79914	7.43341	7.38629	21	27.8709	699A-21H-1-70/73cm				189.8
2022-05-05 21:53	699C21S1S4C	mixed benthics	1488	253Plus Yeti	699C21S1S4	0.35	2.43	0.631		0.027	14.6805	8.25094	8.1047	21	27.8709	699A-21H-1-70/73cm				189.8
2022-05-13 21:02	699C21S1S4B	epifaunal. Mix	1492	253Plus Yeti	699C21S1S4	-0.47	2.85	0.635		0.027	13.4867	8.22968	8.00453	21	27.8709	699A-21H-1-70/73cm				189.8
2022-05-25 21:23	699C21S1S4C	cibs spp	1495	253Plus Yeti	699C21S1S4	0.69	3.02	0.668		0.027	4.17323	6.94191	7.26142	21	27.8709	699A-21H-1-70/73cm				189.8
2022-06-03 23:43	699C21S1S4C	cibs spp	1507	253Plus Yeti	699C21S1S4	0.33	2.37	0.69		0.027	-1.55398	6.5746	6.83771	21	27.8709	699A-21H-1-70/73cm				189.8
2023-06-11 02:04	699C21S1S4A	oumb	1748	253Plus Yeti	699C21S1S4	-1.35	2.86	0.618		0.027	18.666	8.68779	8.44729	21	27.8709	699A-21H-1-70/73cm				189.8
2023-06-12 13:44	699C21S1S4A	oumb	1750	253Plus Yeti	699C21S1S4	-1.41	2.83	0.653		0.027	8.29253	7.64309	7.58176	21	27.8709	699A-21H-1-70/73cm				189.8
2022-03-05 00:59	699C21S1S5A	cibs spp	1450	253Plus Yeti	699C21S1S5	0.28	2.37	0.668		0.027	4.17323	7.59066	7.26142	21	27.8762	699A-21H-1-80/84cm				189.9
2022-03-26 07:34	699C21S1S5D	oumb	1460	253Plus Yeti	699C21S1S5	-1.41	2.73	0.696		0.027	-3.05535	6.53816	6.73076	21	27.8762	699A-21H-1-80/84cm				189.9
2022-04-20 04:40	699C21S1S5A	cibs spp	1476	253Plus Yeti	699C21S1S5	0.33	2.46	0.689		0.027	-1.30131	6.72689	6.85588	21	27.8762	699A-21H-1-80/84cm				189.9
2022-05-06 03:11	699C21S1S5D	oumb	1488	253Plus Yeti	699C21S1S5	-1.4	2.76	0.654		0.027	8.01218	7.31679	7.55954	21	27.8762	699A-21H-1-80/84cm				189.9
2022-05-12 00:52	699C21S1S5B	epifaunal. Mix	1490	253Plus Yeti	699C21S1S5	-0.22	2.62	0.715		0.027	-7.65036	6.33994	6.41397	21	27.8762	699A-21H-1-80/84cm				189.9
2022-05-14 03:47	699C21S1S5C	infaunal mix	1492	253Plus Yeti	699C21S1S5	-0.24	2.88	0.591		0.027	27.502	9.62088	9.25224	21	27.8762	699A-21H-1-80/84cm				189.9
2022-05-18 19:29	699C21S1S5B	epifaunal. Mix	1495	253Plus Yeti	699C21S1S5	-0.11	2.55	0.59		0.027	27.8449	9.67248	9.28475	21	27.8762	699A-21H-1-80/84cm				189.9
2022-05-27 21:43	699C21S1S5A	cibs spp	1502	253Plus Yeti	699C21S1S5	0.16	2.45	0.627		0.027	15.8894	8.19882	8.20728	21	27.8762	699A-21H-1-80/84cm				189.9
2022-06-01 19:59	699C21S1S5D	oumb	1505	253Plus Yeti	699C21S1S5	-1.5	2.81	0.68		0.027	1.00493	6.86864	7.02393	21	27.8762	699A-21H-1-80/84cm				189.9
2022-06-11 13:54	699C21S1S5A	cibs spp	1512	253Plus Yeti	699C21S1S5	0.24	2.35	0.681		0.027	0.745777	7.09819	7.00485	21	27.8762	699A-21H-1-80/84cm				189.9
2023-06-12 02:45	699C21S1S5A	cibs spp	1749	253Plus Yeti	699C21S1S5	0.29	2.39	0.65		0.027	9.13863	7.61516	7.64919	21	27.8762	699A-21H-1-80/84cm				189.9
2022-04-15 21:54	699 C21S1S6A MIX CIBS	cibs spp	1475	253Plus Yeti	699C21S1S6	0.47	2.59	0.693		0.027	-2.30778	6.84295	6.7838	21	27.8814	699-21H-1-90/93cm				190
2022-04-26 20:04	699C21S1S6C	epifaunal. Mix	1481	253Plus Yeti	699C21S1S6	-0.1	2.76	0.654		0.027	8.01218	7.54401	7.55954	21	27.8814	699-21H-1-90/93cm				190
2022-05-20 19:54	699C21S1S6A	cibs spp	1497	253Plus Yeti	699C21S1S6	0.44	2.64	0.636		0.027	13.1906	8.10284	7.97986	21	27.8814	699-21H-1-90/93cm				190
2022-05-21 01:55	699C21S1S6B	oumb	1497	253Plus Yeti	699C21S1S6	-1.49	2.87	0.647		0.027	9.99242	7.78602	7.7178	21	27.8814	699-21H-1-90/93cm				190
2022-05-26 02:46	699C21S1S6A	cibs spp	1495	253Plus Yeti	699C21S1S6	0.45	2.63	0.653		0.027	8.29253	7.57948	7.58176	21	27.8814	699-21H-1-90/93cm				190
2022-05-28 04:26	699C21S1S6B	oumb	1502	253Plus Yeti	699C21S1S6	-1.24	2.95	0.66		0.027	6.3475	7.32764	7.42887	21	27.8814	699-21H-1-90/93cm				190
2022-06-04 06:27	699C21S1S6A	cibs spp	1507	253Plus Yeti	699C21S1S6	0.43	2.64	0.65		0.027	9.13863	7.45898	7.64919	21	27.8814	699-21H-1-90/93cm				190
2022-06-10 21:39	699C21S1S6B	oumb	1512	253Plus Yeti	699C21S1S6	-1.22	2.94	0.637		0.027	12.8953	7.89029	7.95533	21	27.8814	699-21H-1-90/93cm				190
2023-06-11 04:05	699C21S1S6A	cibs spp	1748	253Plus Yeti	699C21S1S6	0.41	2.64	0.683		0.027	0.229673	7.26862	6.96699	21	27.8814	699-21H-1-90/93cm				190
2023-06-13 01:19	699C21S1S6A	cibs spp	1750	253Plus Yeti	699C21S1S6	0.3	2.67	0.626		0.027	16.194	8.27864	8.23331	21	27.8814	699-21H-1-90/93cm				190
2022-02-26 16:36	C21S1S7C	oumb	1447	253Plus Yeti	699C21S1S7	-0.95	2.74	0.651		0.027	8.85575	7.89847	7.62659	22	27.8972	699A-21H-1-120/124cm				190.3
2022-03-05 07:10	699C21S1S7B	cibs spp	1450	253Plus Yeti	699C21S1S7	0.46	2.35	0.669		0.027	3.905	7.04327	7.24102	22	27.8972	699A-21H-1-120/124cm				190.3
2022-05-05 19:13	699C21S1S7B	cibs spp	1488	253Plus Yeti	699C21S1S7	0.55	2.43	0.639		0.027	12.3076	7.96512	7.90671	22	27.8972	699A-21H-1-120/124cm				190.3
2022-05-11 18:36	699C21S1S7A	epifaunal. Mix	1490	253Plus Yeti	699C21S1S7	-0.36	2.71	0.674		0.027	2.57543	7.18341	7.14069	22	27.8972	699A-21H-1-120/124cm				190.3
2022-05-14 16:31	699C21S1S7D	infaunal mix	1492	253Plus Yeti	699C21S1S7	-0.54	2.84	0.683		0.027	0.229673	6.74527	6.96699	22	27.8972	699A-21H-1-120/124cm				190.3
2022-05-18 17:26	699C21S1S7A	epifaunal. Mix	1495	253Plus Yeti	699C21S1S7	-0.74	2.86	0.673		0.027	2.83981	7.01996	7.16053	22	27.8972	699A-21H-1-120/124cm				190.3
2022-05-28 10:28	699C21S1S7C	oumb	1502	253Plus Yeti	699C21S1S7	-1.11	2.74	0.65		0.027	9.13863	7.83423	7.64919	22	27.8972	699A-21H-1-120/124cm				190.3
2022-06-02 01:18	699C21S1S7B	cibs spp	1505	253Plus Yeti	699C21S1S7	0.51	2.37	0.727		0.027	-10.4344	6.20476	6.22968	22	27.8972	699A-21H-1-120/124cm				190.3
2022-06-04 19:00	699C21S1S7C	oumb	1507	253Plus Yeti	699C21S1S7	-1.24	2.75	0.646		0.027	10.2787	7.77065	7.74093	22	27.8972	699A-21H-1-120/124cm				190.3
2022-06-11 04:25	699C21S1S7A	epifaunal. Mix	1512	253Plus Yeti	699C21S1S7	-0.54	2.81	0.635		0.027	13.4867	7.80344	8.00453	22	27.8972	699A-21H-1-120/124cm				190.3
2023-06-10 21:59	699C21S1S7A	epifaunal. Mix	1748	253Plus Yeti	699C21S1S7	-0.44	2.78	0.62		0.027	18.0421	8.45281	8.39282	22	27.8972	699A-21H-1-120/124cm				190.3
2023-06-11 01:25	699C21S1S7A	epifaunal. Mix	1748	253Plus Yeti	699C21S1S7	-0.45	2.81	0.677		0.027	1.78681	7.32019	7.08183	22	27.8972	699A-21H-1-120/124cm				190.3
2022-03-05 13:42	699C21S1S8A	cibs spp	1450	253Plus Yeti	699C21S1S8	0.56	2.39	0.675		0.027	2.3118	7.20832	7.12096	22	27.9016	699A-21H-1-130/132.5cm				190.4
2022-04-16 04:04	699 C21S1S8B O.UMBO	oumb	1475	253Plus Yeti	699C21S1S8	-1.52	2.75	0.674		0.027	2.57543	6.97343	7.14069	22	27.9016	699A-21H-1-130/132.5cm				190.4
2022-05-06 00:31	699C21S1S8C	infaunal mix	1488	253Plus Yeti	699C21S1S8	-2.6	2.37	0.621		0.027	17.7316	8.12341	8.36583	22	27.9016	699A-21H-1-130/132.5cm				190.4
2022-05-19 04:16	699C21S1S8A	cibs spp	1495	253Plus Yeti	699C21S1S8	0.53	2.38	0.636		0.027	13.1906	8.06016	7.97986	22	27.9016	699A-21H-1-130/132.5cm				190.4
2022-05-21 07:53	699C21S1S8A	cibs spp	1497	253Plus Yeti	699C21S1S8	0.54	2.43	0.694		0.027	-2.55766	6.80658	6.76603	22	27.9016	699A-21H-1-130/132.5cm				190.4
2022-05-21 14:32	699C21S1S8B	oumb	1497	253Plus Yeti	699C21S1S8	-1.54	2.71	0.681		0.027	0.745777	7.14075	7.00485	22	27.9016	699A-21H-1-130/132.5cm				190.4
2022-06-08 17:16	699C21S1S8A	cibs spp	1510	253Plus Yeti	699C21S1S8	0.46	2.4	0.651		0.027	8.85575	7.74521	7.62659	22	27.9016	699A-21H-1-130/132.5cm				190.4
2022-02-26 09:45	C21S1S9A	oumb	1447	253Plus Yeti	699C21S1S9	-1.27	2.83	0.64		0.027	12.0151	7.81628	7.88261	22	27.9059	699A-21H-1-140/142.5cm				190.5
2022-03-26 14:34	699C21S1S9B	cibs spp	1460	253Plus Yeti	699C21S1S9	0.51	2.44	0.671		0.027	3.37087	7.14235	7.20055	22	27.9059	699A-21H-1-140/142.5cm				190.5
2022-04-16 10:52	699 C21S1S9A O.UMBO	oumb	1475	253Plus Yeti	699C21S1S9	-1.24	2.82	0.573		0.027	33.859	9.95955	9.87069	22	27.9059	699A-21H-1-140/142.5cm				190.5
2022-04-27 06:54	699C21S1S9A	oumb	1481	253Plus Yeti	699C21S1S9	-1.21	2.81	0.639		0.027	12.3076	8.44419	7.90671	22	27.9059	699A-21H-1-140/142.5cm				190.5
2022-05-14 09:48	699C21S1S9D	epifaunal. Mix	1492	253Plus Yeti	699C21S1S9	-0.65	2.77	0.647		0.027	9.99242	7.76842	7.7178	22	27.9059	699A-21H-1-140/142.5cm				190.5
2022-05-18 22:47	699C21S1S9C	epifaunal. Mix	1495	253Plus Yeti	699C21S1S9	-0.17	2.91	0.688		0.027	-1.04793	6.68798	6.87414	22	27.9059	699A-21H-1-140/142.5cm				190.5
2022-05-28 17:12	699C21S1S9A	oumb	1502	253Plus Yeti	699C21S1S9	-1.37	2.86	0.597		0.027	25.4692	9.40237	9.06146	22	27.9059	699A-21H-1-140/142.5cm				190.5
2022-06-02 06:34	699C21S1S9C	infaunal mix	1505	253Plus Yeti	699C21S1S9	-0.2	2.96	0.714		0.027	-7.41434	6.37954	6.42986	22	27.9059	699A-21H-1-140/142.5cm				190.5
2022-06-03 22:22	699C21S1S9B	cibs spp	1507	253Plus Yeti	699C21S1S9	0.51	2.45	0.686		0.027	-0.53904	7.0143	6.91098	22	27.9059	699A-21H-1-140/142.5cm				190.5
2022-06-09 05:27	699C21S1S9A	oumb	1510	253Plus Yeti	699C21S1S9	-1.34	2.83	0.681		0.027	0.745777	7.02732	7.00485	22	27.9059	699A-21H-1-140/142.5cm				190.5
2022-06-11 10:31	699C21S1S9B	cibs spp	1512	253Plus Yeti	699C21S1S9	0.44	2.49	0.678		0.027	1.52544	7.18566	7.06242	22	27.9059	699A-21H-1-140/142.5cm				190.5
2022-02-26 03:22	C21S2S1A	oumb	1447	253Plus Yeti	699C21S2S1	-1.08	2.82	0.675		0.027	2.3118	7.12365	7.12096	23	27.919	699A-21H-2-20/24cm				190.8
2022-03-25 21:41	699C21S2S1A	oumb	1460	253Plus Yeti	699C21S2S1	-1.23	2.83	0.646		0.027	10.2787	7.66349	7.74093	23	27.919	699A-21H-2-20/24cm				190.8
2022-04-30 15:14	699C21S2S1A	oumb	1484	253Plus Yeti	699C21S2S1	-1.16	2.85	0.633		0.027	14.0817	7.87848	8.05432	23	27.919	699A-21H-2-20/24cm				190.8
2022-05-06 05:47	699C21S2S1C	infaunal mix	1488	253Plus Yeti	699C21S2S1	-0.85	2.88	0.665		0.027	4.98262	7.3047	7.32333	23	27.919	699A-21H-2-20/24cm				190.8
2022-05-20 21:53	699C21S2S1A	oumb	1497	253Plus Yeti	699C21S2S1	-1.16	2.85	0.65		0.027	9.13863	7.77068	7.64919	23	27.919	699A-21H-2-20/24cm				190.8
2022-06-01 23:20	699C21S2S1A	oumb	1505	253Plus Yeti	699C21S2S1	-1.09	2.85	0.722		0.027	-9.28509	6.0687	6.30507	23	27.919	699A-21H-2-20/24cm				190.8
2022-06-04 17:56	699C21S2S1C	infaunal mix	1507	253Plus Yeti	699C21S2S1	-0.87	2.86	0.675		0.027	2.3118	7.23776	7.12096	23	27.919	699A-21H-2-20/24cm				190.8
2022-06-08 22:39	699C21S2S1C	infaunal mix	1510	253Plus Yeti	699C21S2S1	-0.95	2.85	0.637		0.027	12.8953	8.13601	7.95533	23	27.919	699A-21H-2-20/24cm				190.8
2022-06-11 17:19	699C21S2S1C	infaunal mix	1512	253Plus Yeti	699C21S2S1	-1.02	2.99	0.668		0.027	4.17323	7.20542	7.26142	23	27.919	699A-21H-2-20/24cm				190.8
2023-06-10 21:16	699C21S2S1B	epifaunal. Mix	1748	253Plus Yeti	699C21S2S1	-0.1	2.7	0.689		0.027	-1.30131	6.66388	6.85588	23	27.919	699A-21H-2-20/24cm				190.8
2023-06-11 08:53	699C21S2S1B	epifaunal. Mix	1748	253Plus Yeti	699C21S2S1	-0.14	2.69	0.658		0.027	6.8991	7.54791	7.47193	23	27.919	699A-21H-2-20/24cm				190.8
2023-06-12 19:49	699C21S2S1B	epifaunal. Mix	1750	253Plus Yeti	699C21S2S1	-0.07	2.66	0.7		0.027	-4.04254	6.64075	6.66137	23	27.919	699A-21H-2-20/24cm				190.8
2022-04-26 18:01	699C21S2S2C	epifaunal. Mix	1481	253Plus Yeti	699C21S2S2	-0.06	2.28	0.62		0.027	18.0421	8.56246	8.39282	23	27.9234	699A-21H-2-30/33cm				190.9
2022-04-27 01:30	699C21S2S2B	oumb	1481	253Plus Yeti	699C21S2S2	-1.28	2.44	0.638		0.027	12.601	7.96066	7.93095	23	27.9234	699A-21H-2-30/33cm				190.9
2022-05-12 03:45	699C21S2S2D	infaunal mix	1490	253Plus Yeti	699C21S2S2	-1.68	2.43	0.648		0.027	9.70696	7.82403	7.6948	23	27.9234	699A-21H-2-30/33cm				190.9
2022-05-13 19:02	699C21S2S2A	cibs spp	1492	253Plus Yeti	699C21S2S2	0.5	2.05	0.635		0.027	13.4867	7.92521	8.00453	23	27.9234	699A-21H-2-30/33cm				190.9
2022-05-27 20:25	699C21S2S2B	oumb	1502	253Plus Yeti	699C21S2S2	-1.33	2.5	0.65		0.027	9.13863	7.64068	7.64919	23	27.9234	699A-21H-2-30/33cm				190.9
2022-06-01 18:02	699C21S2S2A	cibs spp	1505	253Plus Yeti	699C21S2S2	0.32	2.11	0.631		0.027	14.6805	7.9815	8.1047	23	27.9234	699A-21H-2-30/33cm				190.9
2022-06-09 04:08	699C21S2S2B	oumb	1510	253Plus Yeti	699C21S2S2	-1.07	2.45	0.687		0.027	-0.793841	6.84989	6.89251	23	27.9234	699A-21H-2-30/33cm				190.9
2022-06-10 20:18	699C21S2S2A	cibs spp	1512	253Plus Yeti	699C21S2S2	0.55	2.04	0.663		0.027	5.52617	7.3928	7.36519	23	27.9234	699A-21H-2-30/33cm				190.9
2022-04-13 22:52	699C21S2S3D	cibs spp	1473	253Plus Yeti	699C21S2S3	0.68	1.95	0.647		0.027	9.99242	7.69906	7.7178	23	27.9277	699A-21H-2-40/43cm				191
2022-04-15 16:56	699 C21S2S3 O.UMBO	oumb	1475	253Plus Yeti	699C21S2S3	-0.79	2.28	0.629		0.027	15.2831	8.42816	8.15569	23	27.9277	699A-21H-2-40/43cm				191
2022-05-05 17:12	699C21S2S3A	oumb	1488	253Plus Yeti	699C21S2S3	-0.86	2.3	0.682		0.027	0.48736	7.0107	6.98586	23	27.9277	699A-21H-2-40/43cm				191
2022-05-11 19:55	699C21S2S3B	infaunal mix	1490	253Plus Yeti	699C21S2S3	-1.12	2.4	0.734		0.027	-12.0186	6.18581	6.12737	23	27.9277	699A-21H-2-40/43cm				191
2022-05-14 01:07	699C21S2S3D	cibs spp	1492	253Plus Yeti	699C21S2S3	0.71	1.93	0.691		0.027	-1.80594	6.83312	6.81965	23	27.9277	699A-21H-2-40/43cm				191
2022-05-18 23:31	699C21S2S3A	oumb	1495	253Plus Yeti	699C21S2S3	-0.98	2.24	0.656		0.027	7.45398	7.51656	7.51549	23	27.9277	699A-21H-2-40/43cm				191
2022-05-21 04:33	699C21S2S3C	epifaunal. Mix	1497	253Plus Yeti	699C21S2S3	-0.45	2.15	0.669		0.027	3.905	7.07937	7.24102	23	27.9277	699A-21H-2-40/43cm				191
2022-05-28 02:29	699C21S2S3D	cibs spp	1502	253Plus Yeti	699C21S2S3	0.67	1.96	0.673		0.027	2.83981	7.41245	7.16053	23	27.9277	699A-21H-2-40/43cm				191
2022-06-04 04:27	699C21S2S3D	cibs spp	1507	253Plus Yeti	699C21S2S3	0.57	1.97	0.658		0.027	6.8991	7.32217	7.47193	23	27.9277	699A-21H-2-40/43cm				191
2022-03-05 07:50	699C21S2S4B	oumb	1450	253Plus Yeti	699C21S2S4	-1.13	2.74	0.691		0.027	-1.80594	6.37747	6.81965	24	27.9408	699A-21H-2-70/73cm				191.3
2022-04-19 18:29	699C21S2S4A	cibs spp	1476	253Plus Yeti	699C21S2S4	0.31	2.42	0.661		0.027	6.07291	7.50191	7.40752	24	27.9408	699A-21H-2-70/73cm				191.3
2022-04-30 07:15	699C21S2S4D	epifaunal. Mix	1484	253Plus Yeti	699C21S2S4	0.04	2.52	0.684		0.027	-0.0272867	7.01598	6.94822	24	27.9408	699A-21H-2-70/73cm				191.3
2022-05-03 19:06	699C21S2S4A	cibs spp	1486	253Plus Yeti	699C21S2S4	0.36	2.54	0.661		0.027	6.07291	7.73907	7.40752	24	27.9408	699A-21H-2-70/73cm				191.3
2022-05-14 07:10	699C21S2S4A	nodo pleuro stilo	1492	253Plus Yeti	699C21S2S4	0.29	2.5	0.685		0.027	-0.283523	6.89457	6.92955	24	27.9408	699A-21H-2-70/73cm				191.3
2022-05-14 14:27	699C21S2S4C	nodo pleuro stilo	1492	253Plus Yeti	699C21S2S4	-0.53	2.84	0.656		0.027	7.45398	7.22043	7.51549	24	27.9408	699A-21H-2-70/73cm				191.3
2022-05-19 00:13	699C21S2S4B	oumb	1495	253Plus Yeti	699C21S2S4	-1.2	2.77	0.615		0.027	19.6095	8.70806	8.53024	24	27.9408	699A-21H-2-70/73cm				191.3
2022-05-25 18:44	699C21S2S4A	cibs spp	1495	253Plus Yeti	699C21S2S4	0.39	2.55	0.623		0.027	17.1136	8.6116	8.31234	24	27.9408	699A-21H-2-70/73cm				191.3
2022-05-28 08:30	699C21S2S4A	cibs spp	1502	253Plus Yeti	699C21S2S4	0.44	2.51	0.65		0.027	9.13863	7.90415	7.64919	24	27.9408	699A-21H-2-70/73cm				191.3
2022-05-28 15:08	699C21S2S4C	nodo pleuro stilo	1502	253Plus Yeti	699C21S2S4	-2.19	2.6	0.611		0.027	20.8818	8.84552	8.64323	24	27.9408	699A-21H-2-70/73cm				191.3
2022-06-04 12:32	699C21S2S4A	cibs spp	1507	253Plus Yeti	699C21S2S4	0.35	2.51	0.647		0.027	9.99242	7.61982	7.7178	24	27.9408	699A-21H-2-70/73cm				191.3
2022-06-04 17:17	699C21S2S4B	oumb	1507	253Plus Yeti	699C21S2S4	-1.18	2.74	0.651		0.027	8.85575	7.55537	7.62659	24	27.9408	699A-21H-2-70/73cm				191.3
2022-06-08 16:36	699C21S2S4A	cibs spp	1510	253Plus Yeti	699C21S2S4	0.39	2.49	0.669		0.027	3.905	7.28667	7.24102	24	27.9408	699A-21H-2-70/73cm				191.3
2022-06-08 21:59	699C21S2S4B	oumb	1510	253Plus Yeti	699C21S2S4	-1.2	2.21	0.698		0.027	-3.5503	6.73612	6.69588	24	27.9408	699A-21H-2-70/73cm				191.3
2022-06-11 02:20	699C21S2S4A	cibs spp	1512	253Plus Yeti	699C21S2S4	0.36	2.57	0.653		0.027	8.29253	7.74193	7.58176	24	27.9408	699A-21H-2-70/73cm				191.3
2023-06-10 20:36	699C21S2S4A	cibs spp	1748	253Plus Yeti	699C21S2S4	0.33	2.51	0.622		0.027	17.4221	8.18283	8.33901	24	27.9408	699A-21H-2-70/73cm				191.3
2023-06-11 08:12	699C21S2S4A	cibs spp	1748	253Plus Yeti	699C21S2S4	0.37	2.51	0.651		0.027	8.85575	7.72838	7.62659	24	27.9408	699A-21H-2-70/73cm				191.3
2023-06-12 19:09	699C21S2S4A	cibs spp	1750	253Plus Yeti	699C21S2S4	0.34	2.44	0.668		0.027	4.17323	7.05626	7.26142	24	27.9408	699A-21H-2-70/73cm				191.3
2022-03-05 14:22	699C21S2S5A	oumb	1450	253Plus Yeti	699C21S2S5	-1.15	2.66	0.668		0.027	4.17323	7.29767	7.26142	24	27.9452	699A-21H-2-80/82.5cm				191.4
2022-04-15 23:15	699 C21S2S5B MIX CIBS	cibs spp	1475	253Plus Yeti	699C21S2S5	0.47	2.39	0.626		0.027	16.194	8.4254	8.23331	24	27.9452	699A-21H-2-80/82.5cm				191.4
2022-05-04 00:20	699C21S2S5C	infaunal mix	1486	253Plus Yeti	699C21S2S5	-0.46	3.19	0.639		0.027	12.3076	7.83889	7.90671	24	27.9452	699A-21H-2-80/82.5cm				191.4
2022-05-12 05:03	699C21S2S5A	oumb	1490	253Plus Yeti	699C21S2S5	-1.21	2.65	0.703		0.027	-4.77587	6.7101	6.6103	24	27.9452	699A-21H-2-80/82.5cm				191.4
2022-05-21 10:31	699C21S2S5B+C	mixed benthics	1497	253Plus Yeti	699C21S2S5	-0.44	3.11	0.686		0.027	-0.53904	6.82227	6.91098	24	27.9452	699A-21H-2-80/82.5cm				191.4
2022-05-25 23:59	699C21S2S5 A+B+C	mixed benthics	1495	253Plus Yeti	699C21S2S5	-0.8	2.73	0.626		0.027	16.194	8.2657	8.23331	24	27.9452	699A-21H-2-80/82.5cm				191.4
2022-04-16 05:26	699 C21S2S6B MIX CIBS	cibs spp	1475	253Plus Yeti	699C21S2S6	0.46	2.35	0.653		0.027	8.29253	7.87256	7.58176	24	27.9496	699A-21H-2-90/93cm				191.5
2022-04-19 23:55	699C21S2S6A	oumb	1476	253Plus Yeti	699C21S2S6	-1.09	2.65	0.599		0.027	24.8007	8.92936	8.99945	24	27.9496	699A-21H-2-90/93cm				191.5
2022-04-27 00:10	699C21S2S6B	cibs spp	1481	253Plus Yeti	699C21S2S6	0.4	2.37	0.668		0.027	4.17323	6.98584	7.26142	24	27.9496	699A-21H-2-90/93cm				191.5
2022-04-30 13:54	699C21S2S6A	oumb	1484	253Plus Yeti	699C21S2S6	-1.24	2.6	0.718		0.027	-8.35467	6.41672	6.36681	24	27.9496	699A-21H-2-90/93cm				191.5
2022-05-21 17:16	699C21S2S6 B+C	mixed benthics	1497	253Plus Yeti	699C21S2S6	-0.17	2.5	0.685		0.027	-0.283523	6.85823	6.92955	24	27.9496	699A-21H-2-90/93cm				191.5
2023-05-17 18:35	699C21S4S6B	cibs spp	1724	253Plus Yeti	699C21S2S6	-1.16	2.09	0.663		0.027	5.52617	7.32501	7.36519	24	27.9496	699A-21H-2-90/93cm				191.5
2022-03-22 05:33	699C21S2S7B	oumb	1456	253Plus Yeti	699C21S2S7	-1.34	2.8	0.691		0.027	-1.80594	6.71817	6.81965	25	27.9627	699A-21H-2-120/122.5cm				191.8
2022-04-16 12:16	699 C21S2S7A MIX CIBS	cibs spp	1475	253Plus Yeti	699C21S2S7	0.45	2.53	0.671		0.027	3.37087	6.93357	7.20055	25	27.9627	699A-21H-2-120/122.5cm				191.8
2022-04-29 20:34	699C21S2S7A	cibs spp	1484	253Plus Yeti	699C21S2S7	0.34	2.51	0.701		0.027	-4.28765	6.82476	6.64425	25	27.9627	699A-21H-2-120/122.5cm				191.8
2022-05-04 05:39	699C21S2S7D	infaunal mix	1486	253Plus Yeti	699C21S2S7	-1.14	2.82	0.686		0.027	-0.53904	6.96681	6.91098	25	27.9627	699A-21H-2-120/122.5cm				191.8
2022-05-11 19:17	699C21S2S3B	oumb	1490	253Plus Yeti	699C21S2S7	-1.12	2.39	0.68		0.027	1.00493	7.22164	7.02393	25	27.9627	699A-21H-2-120/122.5cm				191.8
2022-05-14 13:48	699C21S2S7A	mixed benthics	1492	253Plus Yeti	699C21S2S7	0.43	2.5	0.716		0.027	-7.88576	6.16421	6.39817	25	27.9627	699A-21H-2-120/122.5cm				191.8
2022-05-26 05:23	699C21S2S7A	mixed benthics	1495	253Plus Yeti	699C21S2S7	0.33	2.5	0.651		0.027	8.85575	7.37165	7.62659	25	27.9627	699A-21H-2-120/122.5cm				191.8
2022-05-27 19:45	699C21S2S7A	mixed benthics	1502	253Plus Yeti	699C21S2S7	0.39	2.55	0.644		0.027	10.854	7.5591	7.78761	25	27.9627	699A-21H-2-120/122.5cm				191.8
2022-06-02 04:37	699C21S2S7B	oumb	1505	253Plus Yeti	699C21S2S7	-1.38	2.79	0.642		0.027	11.4328	7.82301	7.83483	25	27.9627	699A-21H-2-120/122.5cm				191.8
2022-06-11 15:16	699C21S2S7B	oumb	1512	253Plus Yeti	699C21S2S7	-1.46	2.74	0.607		0.027	22.1709	8.839	8.75904	25	27.9627	699A-21H-2-120/122.5cm				191.8
2023-04-23 00:35	699C21S2S7A	cibs spp	1709	253Plus Yeti	699C21S2S7	0.36	2.51	0.629		0.027	15.2831	8.43388	8.15569	25	27.9627	699A-21H-2-120/122.5cm				191.8
2023-04-25 15:55	699C21S2S7A	cibs spp	1711	253Plus Yeti	699C21S2S7	0.34	2.48	0.642		0.027	11.4328	7.7996	7.83483	25	27.9627	699A-21H-2-120/122.5cm				191.8
2023-04-29 18:41	699C21S2S7A	cibs spp	1715	253Plus Yeti	699C21S2S7	0.33	2.49	0.657		0.027	7.17613	7.6264	7.49365	25	27.9627	699A-21H-2-120/122.5cm				191.8
2023-05-04 20:52	699C21S2S7A	cibs spp	857	Nessie 253Plus	699C21S2S7	0.36	2.53	0.713		0.027	-7.17769	6.24125	6.44583	25	27.9627	699A-21H-2-120/122.5cm				191.8
2023-05-24 03:24	699C21S2S7B	oumb	875	Nessie 253Plus	699C21S2S7	-1.52	2.81	0.67		0.027	3.63755	7.34714	7.22073	25	27.9627	699A-21H-2-120/122.5cm				191.8
2022-04-13 23:33	699C21S2S8B	mixed benthics	1473	253Plus Yeti	699C21S2S8	-0.51	5.35	0.618		0.027	18.666	8.59113	8.44729	25	27.967	699A-21H-2-130/132.5cm				191.9
2022-04-26 23:28	699C21S2S8A	cibs spp	1481	253Plus Yeti	699C21S2S8	0.3	2.41	0.66		0.027	6.3475	7.54821	7.42887	25	27.967	699A-21H-2-130/132.5cm				191.9
2022-05-19 05:34	699C21S2S8A	cibs spp	1495	253Plus Yeti	699C21S2S8	0.29	2.45	0.646		0.027	10.2787	7.7858	7.74093	25	27.967	699A-21H-2-130/132.5cm				191.9
2022-05-20 20:33	699C21S2S8A	cibs spp	1497	253Plus Yeti	699C21S2S8	0.31	2.42	0.678		0.027	1.52544	7.01324	7.06242	25	27.967	699A-21H-2-130/132.5cm				191.9
2022-06-01 19:20	699C21S2S8A	cibs spp	1505	253Plus Yeti	699C21S2S8	0.3	2.4	0.638		0.027	12.601	7.94632	7.93095	25	27.967	699A-21H-2-130/132.5cm				191.9
2022-04-14 04:23	699C21S2S9A	oumb	1473	253Plus Yeti	699C21S2S9	-1.15	2.65	0.624		0.027	16.8061	8.39615	8.28584	25	27.9714	699A-21H-2-140/142.5cm				192
2022-04-27 04:53	699C21S2S9B	cibs spp	1481	253Plus Yeti	699C21S2S9	0.44	2	0.674		0.027	2.57543	7.19893	7.14069	25	27.9714	699A-21H-2-140/142.5cm				192
2022-04-30 03:15	699C21S2S9A	oumb	1484	253Plus Yeti	699C21S2S9	-1.3	2.33	0.653		0.027	8.29253	7.55514	7.58176	25	27.9714	699A-21H-2-140/142.5cm				192
2022-05-03 17:04	699C21S2S9C	mixed benthics	1486	253Plus Yeti	699C21S2S9	-1.25	2.29	0.659		0.027	6.62289	7.45838	7.45034	25	27.9714	699A-21H-2-140/142.5cm				192
2022-05-13 20:20	699C21S2S9B	cibs spp	1492	253Plus Yeti	699C21S2S9	0.36	2.01	0.705		0.027	-5.26144	6.78231	6.5767	25	27.9714	699A-21H-2-140/142.5cm				192
2022-05-21 02:35	699C21S2S9B	cibs spp	1497	253Plus Yeti	699C21S2S9	0.43	2.09	0.658		0.027	6.8991	7.51429	7.47193	25	27.9714	699A-21H-2-140/142.5cm				192
2022-05-25 16:44	699C21S2S9A	oumb	1495	253Plus Yeti	699C21S2S9	-1.22	2.3	0.647		0.027	9.99242	7.72792	7.7178	25	27.9714	699A-21H-2-140/142.5cm				192
2022-05-28 01:50	699C21S2S9B	cibs spp	1502	253Plus Yeti	699C21S2S9	0.39	2.05	0.65		0.027	9.13863	7.51309	7.64919	25	27.9714	699A-21H-2-140/142.5cm				192
2022-06-04 05:48	699C21S2S9B	cibs spp	1507	253Plus Yeti	699C21S2S9	0.35	2.1	0.658		0.027	6.8991	7.6491	7.47193	25	27.9714	699A-21H-2-140/142.5cm				192
2022-06-10 19:39	699C21S2S9B	cibs spp	1512	253Plus Yeti	699C21S2S9	0.33	2.06	0.702		0.027	-4.53209	6.44466	6.62723	25	27.9714	699A-21H-2-140/142.5cm				192
2023-04-26 04:56	699C21S2S9B	cibs spp	1711	253Plus Yeti	699C21S2S9	0.38	2.04	0.648		0.027	9.70696	7.8735	7.6948	25	27.9714	699A-21H-2-140/142.5cm				192
2023-05-15 22:35	699C21S2S9B	cibs spp	867	Nessie 253Plus	699C21S2S9	0.34	1.98	0.645		0.027	10.5659	7.78982	7.7642	25	27.9714	699A-21H-2-140/142.5cm				192
2023-05-15 22:47	699C21S2S9C	mixed benthics	1722	253Plus Yeti	699C21S2S9	-1.2	2.31	0.669		0.027	3.905	7.24957	7.24102	25	27.9714	699A-21H-2-140/142.5cm				192
2023-05-16 05:48	699C21S2S9A	oumb	867	Nessie 253Plus	699C21S2S9	-1.28	2.27	0.604		0.027	23.1489	9.14059	8.84779	25	27.9714	699A-21H-2-140/142.5cm				192
2023-05-17 18:30	699C21S2S9B	cibs spp	869	Nessie 253Plus	699C21S2S9	-0.22	2.37	0.668		0.027	4.17323	7.20502	7.26142	25	27.9714	699A-21H-2-140/142.5cm				192
2022-04-20 05:20	699C21S3S1A	mixed benthics	1476	253Plus Yeti	699C21S3S1	-0.05	2.56	0.664		0.027	5.254	6.94562	7.3442	26	27.9976	699A-21H-3-50/53cm				192.6
2022-04-30 09:11	699C21S3S1A	mixed benthics	1484	253Plus Yeti	699C21S3S1	-0.18	2.54	0.686		0.027	-0.53904	6.98436	6.91098	26	27.9976	699A-21H-3-50/53cm				192.6
2022-05-14 09:09	699C21S3S1A	mixed benthics	1492	253Plus Yeti	699C21S3S1	-0.04	2.57	0.689		0.027	-1.30131	7.01973	6.85588	26	27.9976	699A-21H-3-50/53cm				192.6
2022-05-21 08:32	699C21S3S1A	mixed benthics	1497	253Plus Yeti	699C21S3S1	-0.11	2.56	0.714		0.027	-7.41434	6.20721	6.42986	26	27.9976	699A-21H-3-50/53cm				192.6
2022-06-03 23:04	699C21S3S1A	mixed benthics	1507	253Plus Yeti	699C21S3S1	0	2.57	0.682		0.027	0.48736	7.16517	6.98586	26	27.9976	699A-21H-3-50/53cm				192.6
2022-06-09 03:28	699C21S3S1A	mixed benthics	1510	253Plus Yeti	699C21S3S1	-0.09	2.58	0.626		0.027	16.194	8.68255	8.23331	26	27.9976	699A-21H-3-50/53cm				192.6
2023-04-25 20:46	699C21S3S1A	mixed benthics	1711	253Plus Yeti	699C21S3S1	-0.19	2.56	0.67		0.027	3.63755	7.41192	7.22073	26	27.9976	699A-21H-3-50/53cm				192.6
2022-03-21 18:22	699C21S3S2B	cibs spp	1456	253Plus Yeti	699C21S3S2	0.18	2.41	0.643		0.027	11.1429	8.07952	7.81115	26	28.002	699A-21H-3-60/62.5cm				192.7
2022-05-06 03:49	699C21S3S2A	mixed benthics	1488	253Plus Yeti	699C21S3S2	-0.74	2.5	0.626		0.027	16.194	8.29312	8.23331	26	28.002	699A-21H-3-60/62.5cm				192.7
2022-05-11 23:50	699C21S3S2B	cibs spp	1490	253Plus Yeti	699C21S3S2	0.21	2.44	0.708		0.027	-5.98488	6.3787	6.52697	26	28.002	699A-21H-3-60/62.5cm				192.7
2022-05-21 15:11	699C21S3S2 A+C	mixed benthics	1497	253Plus Yeti	699C21S3S2	-1.12	2.64	0.632		0.027	14.3807	8.26339	8.07944	26	28.002	699A-21H-3-60/62.5cm				192.7
2022-05-03 22:21	699C21S3S3A	mixed benthics	1486	253Plus Yeti	699C21S3S3	-0.65	2.39	0.696		0.027	-3.05535	6.74259	6.73076	26	28.0063	699A-21H-3-70/73cm				192.8
2022-05-25 22:02	699C21S3S3A	mixed benthics	1495	253Plus Yeti	699C21S3S3	-0.62	2.41	0.642		0.027	11.4328	7.79186	7.83483	26	28.0063	699A-21H-3-70/73cm				192.8
2022-05-28 07:51	699C21S3S3B	cibs spp	1502	253Plus Yeti	699C21S3S3	0.17	2.27	0.628		0.027	15.5857	8.41154	8.18141	26	28.0063	699A-21H-3-70/73cm				192.8
2022-04-26 19:24	699C21S3S4C+B	mixed benthics	1481	253Plus Yeti	699C21S3S4	-0.91	2.34	0.62		0.027	18.0421	8.29325	8.39282	26	28.0107	699A-21H-3-80/82.5cm				192.9
2022-06-08 17:55	699C21S3S4C	mixed benthics	1510	253Plus Yeti	699C21S3S4	-0.7	2.3	0.66		0.027	6.3475	7.61885	7.42887	26	28.0107	699A-21H-3-80/82.5cm				192.9
2022-06-11 07:46	699C21S3S4C	mixed benthics	1512	253Plus Yeti	699C21S3S4	-0.84	2.41	0.647		0.027	9.99242	7.69806	7.7178	26	28.0107	699A-21H-3-80/82.5cm				192.9
2023-05-16 05:08	699C21S3S4C	mixed benthics	867	Nessie 253Plus	699C21S3S4	-0.86	2.4	0.702		0.027	-4.53209	6.95056	6.62723	26	28.0107	699A-21H-3-80/82.5cm				192.9
2022-04-13 18:12	699C21S3S5A	cibs spp	1473	253Plus Yeti	699C21S3S5	0.2	2.1	0.676		0.027	2.04893	6.88261	7.10134	26	28.015	699A-21H-3-80/82.5cm				192.9
2022-05-04 03:41	699C21S3S5C	mixed benthics	1486	253Plus Yeti	699C21S3S5	-1.21	2.38	0.681		0.027	0.745777	7.26746	7.00485	26	28.015	699A-21H-3-80/82.5cm				192.9
2022-05-26 03:24	699C21S3S5A	cibs spp	1495	253Plus Yeti	699C21S3S5	0.21	2.17	0.662		0.027	5.79914	7.61404	7.38629	26	28.015	699A-21H-3-80/82.5cm				192.9
2022-05-28 14:29	699C21S3S5A+B+C	mixed benthics	1502	253Plus Yeti	699C21S3S5	-0.6	2.28	0.668		0.027	4.17323	7.47711	7.26142	26	28.015	699A-21H-3-80/82.5cm				192.9
2023-05-07 20:42	699C21S3S10A	cibs spp	860	Nessie 253Plus	699C21S3S10	0.3	1.85	0.623		0.027	17.1136	8.57986	8.31234	27	28.0238	699A-21H-3 110/113 cm				193.2
2023-05-08 03:15	699C21S3S10B	infaunal mix	860	Nessie 253Plus	699C21S3S10	-0.69	2.1	0.643		0.027	11.1429	8.10073	7.81115	27	28.0238	699A-21H-3 110/113 cm				193.2
2023-05-14 21:34	699C21S3S10B	infaunal mix	866	Nessie 253Plus	699C21S3S10	-0.39	2.13	0.659		0.027	6.62289	7.71055	7.45034	27	28.0238	699A-21H-3 110/113 cm				193.2
2023-05-14 21:53	699C21S3S10A	cibs spp	1721	253Plus Yeti	699C21S3S10	0.29	1.84	0.672		0.027	3.10496	7.07536	7.18049	27	28.0238	699A-21H-3 110/113 cm				193.2
2023-05-18 00:31	699C21S3S10B	infaunal mix	869	Nessie 253Plus	699C21S3S10	-0.24	2.06	0.672		0.027	3.10496	7.13023	7.18049	27	28.0238	699A-21H-3 110/113 cm				193.2
2023-05-18 00:41	699C21S3S10A	cibs spp	1724	253Plus Yeti	699C21S3S10	0.29	1.95	0.67		0.027	3.63755	7.13044	7.22073	27	28.0238	699A-21H-3 110/113 cm				193.2
2023-05-18 07:58	699C21S3S10B	infaunal mix	869	Nessie 253Plus	699C21S3S10	-0.78	2.95	0.648		0.027	9.70696	7.96761	7.6948	27	28.0238	699A-21H-3 110/113 cm				193.2
2023-05-18 08:13	699C21S3S10A	cibs spp	1724	253Plus Yeti	699C21S3S10	0.4	1.83	0.657		0.027	7.17613	7.74257	7.49365	27	28.0238	699A-21H-3 110/113 cm				193.2
2023-05-20 23:35	699C21S3S10B	infaunal mix	872	Nessie 253Plus	699C21S3S10	-0.39	2.05	0.676		0.027	2.04893	6.90546	7.10134	27	28.0238	699A-21H-3 110/113 cm				193.2
2023-05-21 01:07	699C21S3S10B	infaunal mix	1727	253Plus Yeti	699C21S3S10	-0.53	2.15	0.682		0.027	0.48736	6.80373	6.98586	27	28.0238	699A-21H-3 110/113 cm				193.2
2023-05-21 06:17	699C21S3S10B	infaunal mix	872	Nessie 253Plus	699C21S3S10	-0.47	2.13	0.622		0.027	17.4221	8.37275	8.33901	27	28.0238	699A-21H-3 110/113 cm				193.2
2023-05-21 07:59	699C21S3S10B	infaunal mix	1727	253Plus Yeti	699C21S3S10	-0.52	2.15	0.675		0.027	2.3118	7.14478	7.12096	27	28.0238	699A-21H-3 110/113 cm				193.2
2023-05-23 20:10	699C21S3S10B	infaunal mix	875	Nessie 253Plus	699C21S3S10	-0.42	2.15	0.678		0.027	1.52544	7.21826	7.06242	27	28.0238	699A-21H-3 110/113 cm				193.2
2023-05-23 20:25	699C21S3S10A	cibs spp	1730	253Plus Yeti	699C21S3S10	0.22	1.88	0.648		0.027	9.70696	7.51432	7.6948	27	28.0238	699A-21H-3 110/113 cm				193.2
2023-05-27 20:06	699C21S3S10B	infaunal mix	879	Nessie 253Plus	699C21S3S10	-0.49	2.15	0.597		0.027	25.4692	9.33425	9.06146	27	28.0238	699A-21H-3 110/113 cm				193.2
2022-03-26 17:59	699C21S3S6A	cibs spp	1460	253Plus Yeti	699C21S3S6	-0.08	2.17	0.716		0.027	-7.88576	6.59225	6.39817	27	28.0281	699A-21H-3-120/122.5cm				193.3
2022-04-27 00:51	699C21S3S6A	cibs spp	1481	253Plus Yeti	699C21S3S6	-0.12	2.13	0.681		0.027	0.745777	6.77299	7.00485	27	28.0281	699A-21H-3-120/122.5cm				193.3
2022-04-30 01:57	699C21S3S6A	cibs spp	1484	253Plus Yeti	699C21S3S6	-0.1	2.16	0.697		0.027	-3.30316	6.59419	6.71328	27	28.0281	699A-21H-3-120/122.5cm				193.3
2022-05-03 18:27	699C21S3S6B	mixed benthics	1486	253Plus Yeti	699C21S3S6	-1.37	2.12	0.67		0.027	3.63755	7.51223	7.22073	27	28.0281	699A-21H-3-120/122.5cm				193.3
2022-05-21 03:14	699C21S3S6A	cibs spp	1497	253Plus Yeti	699C21S3S6	-0.08	2.11	0.644		0.027	10.854	8.0875	7.78761	27	28.0281	699A-21H-3-120/122.5cm				193.3
2022-03-25 20:16	699C21S3S7C	oumb	1460	253Plus Yeti	699C21S3S7	-1.32	2.34	0.66		0.027	6.3475	7.40693	7.42887	28	28.0369	699A-21H-3-140/142.5cm				193.5
2022-03-26 02:42	699C21S3S7	oumb	1460	253Plus Yeti	699C21S3S7	-1.33	2.41	0.623		0.027	17.1136	8.49445	8.31234	28	28.0369	699A-21H-3-140/142.5cm				193.5
2022-04-06 05:47	699 C21S357A MIX CIBS	cibs spp	1467	253Plus Yeti	699C21S3S7	0.38	2.05	0.647		0.027	9.99242	7.61893	7.7178	28	28.0369	699A-21H-3-140/142.5cm				193.5
2022-04-27 06:11	699C21S3S7D	infaunal mix	1481	253Plus Yeti	699C21S3S7	-1.14	2.51	0.668		0.027	4.17323	7.11488	7.26142	28	28.0369	699A-21H-3-140/142.5cm				193.5
2022-04-30 07:53	699C21S3S7C	oumb	1484	253Plus Yeti	699C21S3S7	-1.42	2.3	0.71		0.027	-6.46393	6.34598	6.49426	28	28.0369	699A-21H-3-140/142.5cm				193.5
2022-05-03 23:39	699C21S3S7A	cibs spp	1486	253Plus Yeti	699C21S3S7	0.29	2.03	0.62		0.027	18.0421	8.66451	8.39282	28	28.0369	699A-21H-3-140/142.5cm				193.5
2022-05-05 18:34	699C21S3S7A	cibs spp	1488	253Plus Yeti	699C21S3S7	0.31	2.09	0.703		0.027	-4.77587	6.43147	6.6103	28	28.0369	699A-21H-3-140/142.5cm				193.5
2022-05-05 23:50	699C21S3S7B	epifaunal. Mix	1488	253Plus Yeti	699C21S3S7	0.01	2.12	0.704		0.027	-5.01898	6.54637	6.59345	28	28.0369	699A-21H-3-140/142.5cm				193.5
2022-05-13 19:41	699C21S3S7D	infaunal mix	1492	253Plus Yeti	699C21S3S7	-1.21	2.44	0.656		0.027	7.45398	7.53385	7.51549	28	28.0369	699A-21H-3-140/142.5cm				193.5
2022-05-25 18:06	699C21S3S7C	oumb	1495	253Plus Yeti	699C21S3S7	-1.45	2.33	0.65		0.027	9.13863	7.78656	7.64919	28	28.0369	699A-21H-3-140/142.5cm				193.5
2022-05-25 23:20	699C21S3S7D	infaunal mix	1495	253Plus Yeti	699C21S3S7	-1.21	2.3	0.611		0.027	20.8818	8.59293	8.64323	28	28.0369	699A-21H-3-140/142.5cm				193.5
2022-05-27 21:04	699C21S3S7A	cibs spp	1502	253Plus Yeti	699C21S3S7	0.29	2.12	0.639		0.027	12.3076	7.85218	7.90671	28	28.0369	699A-21H-3-140/142.5cm				193.5
2022-05-28 03:08	699C21S3S7B+C+D	mixed benthics	1502	253Plus Yeti	699C21S3S7	-0.92	2.16	0.672		0.027	3.10496	7.40715	7.18049	28	28.0369	699A-21H-3-140/142.5cm				193.5
2022-06-02 00:39	699C21S3S7A	cibs spp	1505	253Plus Yeti	699C21S3S7	0.23	2.04	0.692		0.027	-2.05721	7.01478	6.80168	28	28.0369	699A-21H-3-140/142.5cm				193.5
2022-06-04 09:47	699C21S3S7A	cibs spp	1507	253Plus Yeti	699C21S3S7	0.29	2.04	0.671		0.027	3.37087	6.9029	7.20055	28	28.0369	699A-21H-3-140/142.5cm				193.5
2022-06-08 23:19	699C21S3S7A	cibs spp	1510	253Plus Yeti	699C21S3S7	0.32	2.03	0.672		0.027	3.10496	7.32092	7.18049	28	28.0369	699A-21H-3-140/142.5cm				193.5
2022-06-16 18:15	699C21S3S7A	cibs spp	1516	253Plus Yeti	699C21S3S7	0.31	2.06	0.68		0.027	1.00493	7.34325	7.02393	28	28.0369	699A-21H-3-140/142.5cm				193.5
2022-06-19 13:49	699 C215357A	cibs spp	1517	253Plus Yeti	699C21S3S7	0.28	2.01	0.692		0.027	-2.05721	6.88147	6.80168	28	28.0369	699A-21H-3-140/142.5cm				193.5
2022-10-07 03:53	699 C21S4S5B OUMB	oumb	1567	253Plus Yeti	699C21S4S5	-1.09	2.22	0.699		0.027	-3.79676	6.61929	6.67858	28	28.0456	699A-21H-4 10/12.5 cm				193.7
2022-10-25 22:32	699 C21S4S5B OUMB	oumb	1574	253Plus Yeti	699C21S4S5	-1.11	2.26	0.651		0.027	8.85575	8.01894	7.62659	28	28.0456	699A-21H-4 10/12.5 cm				193.7
2022-10-27 23:35	699 C21S4S5A CIBS MIX	cibs spp	1576	253Plus Yeti	699C21S4S5	0.42	1.95	0.667		0.027	4.44224	7.20816	7.28194	28	28.0456	699A-21H-4 10/12.5 cm				193.7
2022-10-31 21:47	699 C21S4S5A	cibs spp	1578	253Plus Yeti	699C21S4S5	0.44	1.98	0.64		0.027	12.0151	7.68588	7.88261	28	28.0456	699A-21H-4 10/12.5 cm				193.7
2022-11-02 15:18	699 C21S4S5B OUMB	oumb	1580	253Plus Yeti	699C21S4S5	-0.85	2.29	0.628		0.027	15.5857	8.23402	8.18141	28	28.0456	699A-21H-4 10/12.5 cm				193.7
2022-11-05 19:41	699C21S4S5A	cibs spp	1582	253Plus Yeti	699C21S4S5	0.43	2	0.66		0.027	6.3475	7.29718	7.42887	28	28.0456	699A-21H-4 10/12.5 cm				193.7
2022-11-08 21:48	699C21S4S5A	cibs spp	1584	253Plus Yeti	699C21S4S5	0.58	2.01	0.682		0.027	0.48736	6.81408	6.98586	28	28.0456	699A-21H-4 10/12.5 cm				193.7
2022-11-10 21:23	699C21S4S5B	oumb	1586	253Plus Yeti	699C21S4S5	-0.88	2.32	0.663		0.027	5.52617	7.51039	7.36519	28	28.0456	699A-21H-4 10/12.5 cm				193.7
2022-11-14 17:05	699C21S4S5A	cibs spp	1588	253Plus Yeti	699C21S4S5	0.42	1.99	0.617		0.027	18.9795	8.47614	8.47477	28	28.0456	699A-21H-4 10/12.5 cm				193.7
2022-11-17 06:50	699C2154S5B	oumb	1590	253Plus Yeti	699C21S4S5	-1.03	2.25	0.65		0.027	9.13863	7.49735	7.64919	28	28.0456	699A-21H-4 10/12.5 cm				193.7
2022-11-24 04:31	699C21S4S5A	cibs spp	1594	253Plus Yeti	699C21S4S5	0.47	1.95	0.652		0.027	8.57372	7.76741	7.60411	28	28.0456	699A-21H-4 10/12.5 cm				193.7
2022-11-25 21:33	699C21S4S5B	oumb	1596	253Plus Yeti	699C21S4S5	-0.91	2.29	0.653		0.027	8.29253	7.79812	7.58176	28	28.0456	699A-21H-4 10/12.5 cm				193.7
2022-12-02 21:07	699C21S4S5A	cibs spp	1601	253Plus Yeti	699C21S4S5	0.46	1.98	0.655		0.027	7.73267	7.73166	7.53745	28	28.0456	699A-21H-4 10/12.5 cm				193.7
2023-04-22 23:54	699C21S4S5B	oumb	1709	253Plus Yeti	699C21S4S5	-0.83	2.32	0.667		0.027	4.44224	7.21163	7.28194	28	28.0456	699A-21H-4 10/12.5 cm				193.7
2023-04-25 16:35	699C21S4S5A	cibs spp	1711	253Plus Yeti	699C21S4S5	0.45	1.93	0.632		0.027	14.3807	8.33267	8.07944	28	28.0456	699A-21H-4 10/12.5 cm				193.7
2023-04-26 04:14	699C21S4S5B	oumb	1711	253Plus Yeti	699C21S4S5	-1.13	2.21	0.675		0.027	2.3118	7.26613	7.12096	28	28.0456	699A-21H-4 10/12.5 cm				193.7
2023-04-29 19:24	699C21S4S5B	oumb	1715	253Plus Yeti	699C21S4S5	-1.1	2.21	0.66		0.027	6.3475	7.61922	7.42887	28	28.0456	699A-21H-4 10/12.5 cm				193.7
2023-05-05 00:55	699C21S4S5B	oumb	857	Nessie 253Plus	699C21S4S5	-0.91	2.33	0.708		0.027	-5.98488	6.47119	6.52697	28	28.0456	699A-21H-4 10/12.5 cm				193.7
2023-05-15 19:19	699C21S4S5B	oumb	1722	253Plus Yeti	699C21S4S5	-1.08	2.22	0.642		0.027	11.4328	8.05937	7.83483	28	28.0456	699A-21H-4 10/12.5 cm				193.7
2023-05-24 02:42	699C21S4S5B	oumb	875	Nessie 253Plus	699C21S4S5	-1.03	2.25	0.631		0.027	14.6805	8.22498	8.1047	28	28.0456	699A-21H-4 10/12.5 cm				193.7
2023-05-24 03:12	699C21S4S5B	oumb	1730	253Plus Yeti	699C21S4S5	-1.19	2.08	0.655		0.027	7.73267	7.32381	7.53745	28	28.0456	699A-21H-4 10/12.5 cm				193.7
2022-10-06 21:46	699 C21S4S6A MIX CIBS	cibs spp	1567	253Plus Yeti	699C21S4S6	0.14	1.85	0.677		0.027	1.78681	6.63779	7.08183	29	28.0513	699A-21H-4 23/25.5 cm				193.83
2022-10-25 15:34	699 C21S4S6B OUMB	oumb	1574	253Plus Yeti	699C21S4S6	-1.08	2.16	0.63		0.027	14.9813	8.23402	8.13012	29	28.0513	699A-21H-4 23/25.5 cm				193.83
2022-11-01 05:22	699 C21S4S6B OUMB	oumb	1578	253Plus Yeti	699C21S4S6	-1.06	2.19	0.649		0.027	9.42237	7.65758	7.67193	29	28.0513	699A-21H-4 23/25.5 cm				193.83
2022-11-02 20:50	699 C21S4S6A CIBS MIX	cibs spp	1580	253Plus Yeti	699C21S4S6	0.18	1.87	0.631		0.027	14.6805	8.40204	8.1047	29	28.0513	699A-21H-4 23/25.5 cm				193.83
2022-11-18 19:00	699C21S4S6A	cibs spp	1592	253Plus Yeti	699C21S4S6	0.26	1.85	0.613		0.027	20.2436	8.75995	8.58639	29	28.0513	699A-21H-4 23/25.5 cm				193.83
2023-04-25 15:14	699C21S4S6B	oumb	1711	253Plus Yeti	699C21S4S6	-1.4	2.12	0.656		0.027	7.45398	7.67758	7.51549	29	28.0513	699A-21H-4 23/25.5 cm				193.83
2023-05-05 02:48	699C21S4S6A	cibs spp	857	Nessie 253Plus	699C21S4S6	0.29	1.75	0.631		0.027	14.6805	8.20706	8.1047	29	28.0513	699A-21H-4 23/25.5 cm				193.83
2023-05-07 14:49	699C21S4S6A	cibs spp	860	Nessie 253Plus	699C21S4S6	0.24	2.2	0.698		0.027	-3.5503	6.63847	6.69588	29	28.0513	699A-21H-4 23/25.5 cm				193.83
2023-05-08 04:33	699C21S4S6B	oumb	860	Nessie 253Plus	699C21S4S6	-1.14	2.1	0.694		0.027	-2.55766	6.85859	6.76603	29	28.0513	699A-21H-4 23/25.5 cm				193.83
2023-05-16 15:34	699C21S4S6B	oumb	868	Nessie 253Plus	699C21S4S6	-1.06	2.06	0.614		0.027	19.926	8.42863	8.55823	29	28.0513	699A-21H-4 23/25.5 cm				193.83
2023-05-28 07:26	699C21S4S6B	oumb	879	Nessie 253Plus	699C21S4S6	-1.14	2.1	0.596		0.027	25.8051	9.05386	9.09276	29	28.0513	699A-21H-4 23/25.5 cm				193.83
2023-05-29 15:16	699C21S4S6B	oumb	881	Nessie 253Plus	699C21S4S6	-1.03	2.12	0.619		0.027	18.3535	8.45482	8.41997	29	28.0513	699A-21H-4 23/25.5 cm				193.83
2023-06-01 21:17	699C21S4S6B	oumb	1739	253Plus Yeti	699C21S4S6	-1	2.12	0.652		0.027	8.57372	7.90304	7.60411	29	28.0513	699A-21H-4 23/25.5 cm				193.83
2022-10-07 05:11	699 C21S4S7B OUMB	oumb	1567	253Plus Yeti	699C21S4S7	-1.21	2.06	0.662		0.027	5.79914	7.72634	7.38629	29	28.0543	699A-21H-4 30/33 cm				193.9
2022-10-22 07:00	699 C21S4S7B OUMB	oumb	1572	253Plus Yeti	699C21S4S7	-1.29	2.11	0.691		0.027	-1.80594	7.14278	6.81965	29	28.0543	699A-21H-4 30/33 cm				193.9
2022-10-28 03:41	699 C21S4S7A CIBS MIX	cibs spp	1576	253Plus Yeti	699C21S4S7	0.3	1.75	0.659		0.027	6.62289	7.45031	7.45034	29	28.0543	699A-21H-4 30/33 cm				193.9
2022-11-04 23:47	699C21S4S7B	oumb	1582	253Plus Yeti	699C21S4S7	-1.1	2.15	0.636		0.027	13.1906	8.04802	7.97986	29	28.0543	699A-21H-4 30/33 cm				193.9
2022-11-10 15:12	699C21S4S7B	oumb	1586	253Plus Yeti	699C21S4S7	-1.28	2.07	0.63		0.027	14.9813	8.34855	8.13012	29	28.0543	699A-21H-4 30/33 cm				193.9
2022-11-16 17:14	699C21S4S7A	cibs spp	1590	253Plus Yeti	699C21S4S7	0.28	1.88	0.717		0.027	-8.12052	6.41418	6.38245	29	28.0543	699A-21H-4 30/33 cm				193.9
2022-12-03 03:54	699C21S4S7B	oumb	1601	253Plus Yeti	699C21S4S7	-1.46	3.94	0.604		0.027	23.1489	8.97842	8.84779	29	28.0543	699A-21H-4 30/33 cm				193.9
2023-04-22 23:14	699C21S4S7B	oumb	1709	253Plus Yeti	699C21S4S7	-1.22	2.1	0.613		0.027	20.2436	8.69383	8.58639	29	28.0543	699A-21H-4 30/33 cm				193.9
2023-04-25 22:46	699C21S4S7B	oumb	1711	253Plus Yeti	699C21S4S7	-1.28	1.99	0.649		0.027	9.42237	7.8777	7.67193	29	28.0543	699A-21H-4 30/33 cm				193.9
2023-04-29 20:04	699C21S4S7B	oumb	1715	253Plus Yeti	699C21S4S7	-1.35	2.08	0.678		0.027	1.52544	6.76995	7.06242	29	28.0543	699A-21H-4 30/33 cm				193.9
2023-05-04 21:31	699C21S4S7B	oumb	857	Nessie 253Plus	699C21S4S7	-1.28	2.07	0.67		0.027	3.63755	7.06461	7.22073	29	28.0543	699A-21H-4 30/33 cm				193.9
2023-05-18 02:03	699C21S4S7B	oumb	1724	253Plus Yeti	699C21S4S7	-1.4	2.02	0.649		0.027	9.42237	7.52145	7.67193	29	28.0543	699A-21H-4 30/33 cm				193.9
2023-05-24 04:43	699C21S4S7B	oumb	875	Nessie 253Plus	699C21S4S7	-1.2	2.12	0.657		0.027	7.17613	7.6364	7.49365	29	28.0543	699A-21H-4 30/33 cm				193.9
2023-05-24 05:13	699C21S4S7B	oumb	1730	253Plus Yeti	699C21S4S7	-0.11	2.25	0.684		0.027	-0.0272867	6.89722	6.94822	29	28.0543	699A-21H-4 30/33 cm				193.9
2023-05-30 03:16	699C21S4S7B	oumb	881	Nessie 253Plus	699C21S4S7	-1.24	2.04	0.657		0.027	7.17613	7.55021	7.49365	29	28.0543	699A-21H-4 30/33 cm				193.9
2023-06-02 04:46	699C21S4S7B	oumb	1739	253Plus Yeti	699C21S4S7	-0.84	2.1	0.666		0.027	4.71204	7.62168	7.30258	29	28.0543	699A-21H-4 30/33 cm				193.9
2022-10-22 15:52	699 C21S4S8B OUMB	oumb	1572	253Plus Yeti	699C21S4S8	-1.34	2.06	0.717		0.027	-8.12052	6.55857	6.38245	29	28.0588	699A-21H-4 40/43 cm				194
2022-10-27 16:04	699 C21S4S8A CIB MIX	cibs spp	1576	253Plus Yeti	699C21S4S8	0.05	1.82	0.662		0.027	5.79914	7.05671	7.38629	29	28.0588	699A-21H-4 40/43 cm				194
2022-10-31 20:25	699 C21S4S8A CIBS MIX	cibs spp	1578	253Plus Yeti	699C21S4S8	-0.05	1.82	0.682		0.027	0.48736	7.14375	6.98586	29	28.0588	699A-21H-4 40/43 cm				194
2022-11-08 15:45	699C21S4S8A	cibs spp	1584	253Plus Yeti	699C21S4S8	-0.01	1.84	0.687		0.027	-0.793841	6.664	6.89251	29	28.0588	699A-21H-4 40/43 cm				194
2022-11-24 00:19	699C21S4S8B	oumb	1594	253Plus Yeti	699C21S4S8	-0.99	2.12	0.647		0.027	9.99242	7.68978	7.7178	29	28.0588	699A-21H-4 40/43 cm				194
2022-11-26 20:04	699C21S4S8B	oumb	1596	253Plus Yeti	699C21S4S8	-1.44	2.07	0.68		0.027	1.00493	7.28566	7.02393	29	28.0588	699A-21H-4 40/43 cm				194
2022-12-03 17:31	699C21S4S8B	oumb	1601	253Plus Yeti	699C21S4S8	-1.23	2.11	0.638		0.027	12.601	8.228	7.93095	29	28.0588	699A-21H-4 40/43 cm				194
2023-04-23 01:15	699C21S4S8B	oumb	1709	253Plus Yeti	699C21S4S8	-1.35	2.04	0.659		0.027	6.62289	7.63334	7.45034	29	28.0588	699A-21H-4 40/43 cm				194
2023-05-14 22:58	699C21S4S8B	oumb	866	Nessie 253Plus	699C21S4S8	-1.4	2.05	0.644		0.027	10.854	8.0209	7.78761	29	28.0588	699A-21H-4 40/43 cm				194
2023-05-16 22:53	699C21S4S8A	cibs spp	868	Nessie 253Plus	699C21S4S8	-1.46	2.8	0.646		0.027	10.2787	8.24985	7.74093	29	28.0588	699A-21H-4 40/43 cm				194
2023-05-24 02:03	699C21S4S8B	oumb	875	Nessie 253Plus	699C21S4S8	-1.24	2.08	0.658		0.027	6.8991	7.58042	7.47193	29	28.0588	699A-21H-4 40/43 cm				194
2023-05-24 02:33	699C21S4S8A	cibs spp	1730	253Plus Yeti	699C21S4S8	-1.49	2.03	0.591		0.027	27.502	9.64103	9.25224	29	28.0588	699A-21H-4 40/43 cm				194
2023-05-28 00:49	699C21S4S8A	cibs spp	879	Nessie 253Plus	699C21S4S8	-0.01	1.76	0.625		0.027	16.4996	8.66631	8.2595	29	28.0588	699A-21H-4 40/43 cm				194
2022-10-26 03:23	699 C21S4S9A CIBS MIX	cibs spp	1574	253Plus Yeti	699C21S4S9	0.1	1.81	0.674		0.027	2.57543	7.46117	7.14069	30	28.0635	699A-21H-4 50/53 cm				194.1
2022-11-03 04:56	699 C21S4S9B OUMB	oumb	1580	253Plus Yeti	699C21S4S9	-1.12	2.15	0.662		0.027	5.79914	7.37483	7.38629	30	28.0635	699A-21H-4 50/53 cm				194.1
2022-11-11 04:56	699C21S4S9B	oumb	1586	253Plus Yeti	699C21S4S9	-1.1	2.1	0.679		0.027	1.26481	7.23917	7.04312	30	28.0635	699A-21H-4 50/53 cm				194.1
2022-11-14 23:14	699C21S4S9B	oumb	1588	253Plus Yeti	699C21S4S9	-1.22	2.14	0.663		0.027	5.52617	7.29251	7.36519	30	28.0635	699A-21H-4 50/53 cm				194.1
2022-11-26 11:50	699C21S4S9B	oumb	1596	253Plus Yeti	699C21S4S9	-1.14	2.16	0.625		0.027	16.4996	8.25303	8.2595	30	28.0635	699A-21H-4 50/53 cm				194.1
2023-05-14 23:15	699C21S4S9B	oumb	1721	253Plus Yeti	699C21S4S9	-1.07	2.17	0.653		0.027	8.29253	7.80884	7.58176	30	28.0635	699A-21H-4 50/53 cm				194.1
2022-03-26 08:57	699C21S4S1A	cibs spp	1460	253Plus Yeti	699C21S4S1	0.2	1.94	0.675		0.027	2.3118	7.49089	7.12096	30	28.0682	699A-21H-4-60/62.4cm				194.2
2022-04-05 18:38	699 C21S4S1B O UMBO	oumb	1467	253Plus Yeti	699C21S4S1	-1.34	2.34	0.635		0.027	13.4867	7.70416	8.00453	30	28.0682	699A-21H-4-60/62.4cm				194.2
2022-04-30 14:33	699C21S4S1A	cibs spp	1484	253Plus Yeti	699C21S4S1	0.14	1.98	0.619		0.027	18.3535	8.53893	8.41997	30	28.0682	699A-21H-4-60/62.4cm				194.2
2022-05-04 05:00	699C21S4S1D	epifaunal. Mix	1486	253Plus Yeti	699C21S4S1	-0.49	2.08	0.66		0.027	6.3475	7.17453	7.42887	30	28.0682	699A-21H-4-60/62.4cm				194.2
2022-05-18 18:07	699C21S4S1B	oumb	1495	253Plus Yeti	699C21S4S1	-1.31	2.35	0.645		0.027	10.5659	7.73096	7.7642	30	28.0682	699A-21H-4-60/62.4cm				194.2
2022-05-20 21:12	699C21S4S1A	cibs spp	1497	253Plus Yeti	699C21S4S1	0.19	1.92	0.653		0.027	8.29253	7.76377	7.58176	30	28.0682	699A-21H-4-60/62.4cm				194.2
2022-05-28 09:09	699C21S4S1A	cibs spp	1502	253Plus Yeti	699C21S4S1	0.16	1.97	0.602		0.027	23.8063	8.92652	8.90789	30	28.0682	699A-21H-4-60/62.4cm				194.2
2022-06-02 05:55	699C21S4S1B	oumb	1505	253Plus Yeti	699C21S4S1	-1.45	2.25	0.669		0.027	3.905	6.95491	7.24102	30	28.0682	699A-21H-4-60/62.4cm				194.2
2022-06-10 20:59	699C21S4S1A	cibs spp	1512	253Plus Yeti	699C21S4S1	0.18	1.95	0.664		0.027	5.254	7.29603	7.3442	30	28.0682	699A-21H-4-60/62.4cm				194.2
2022-09-10 14:09	699C21S4S1A	cibs spp	1556	253Plus Yeti	699C21S4S1	0.16	1.94	0.652		0.027	8.57372	7.53968	7.60411	30	28.0682	699A-21H-4-60/62.4cm				194.2
2022-09-10 14:52	699C215451A MIX CIBS	cibs spp	1556	253Plus Yeti	699C21S4S1	0.31	2.03	0.644		0.027	10.854	7.64552	7.78761	30	28.0682	699A-21H-4-60/62.4cm				194.2
2022-09-15 17:38	699 C21S4S1D MIX EPIFA	epifaunal. Mix	1558	253Plus Yeti	699C21S4S1	-0.52	2.16	0.707		0.027	-5.74438	6.16265	6.54346	30	28.0682	699A-21H-4-60/62.4cm				194.2
2022-09-15 18:17	699 C21S4S1A MIX CIBS	cibs spp	1558	253Plus Yeti	699C21S4S1	0.29	2	0.677		0.027	1.78681	7.23851	7.08183	30	28.0682	699A-21H-4-60/62.4cm				194.2
2022-10-10 18:26	699 C21S4S2A MIX CIBS	cibs spp	1569	253Plus Yeti	699C21S4S2	0.88	3.29	0.656		0.027	7.45398	7.37426	7.51549	30	28.073	699A-21H-4-70/73cm				194.3
2022-10-10 19:04	699 C21S4S2B MIX EPIFA	epifaunal. Mix	1569	253Plus Yeti	699C21S4S2	-0.57	2.36	0.632		0.027	14.3807	8.13024	8.07944	30	28.073	699A-21H-4-70/73cm				194.3
2022-10-28 21:40	699 C21S4S2B MIX EPIF	epifaunal. Mix	1577	253Plus Yeti	699C21S4S2	-0.56	2.42	0.669		0.027	3.905	7.19329	7.24102	30	28.073	699A-21H-4-70/73cm				194.3
2022-03-26 15:57	699C21S4S2D	oumb	1460	253Plus Yeti	699C21S4S2	-1.15	2.43	0.663		0.027	5.52617	7.51619	7.36519	30	28.073	699A-21H-4-70/73cm				194.3
2022-04-06 00:16	699 C21S452 MIX CIBS	cibs spp	1467	253Plus Yeti	699C21S4S2	0.29	2.15	0.63		0.027	14.9813	8.27465	8.13012	30	28.073	699A-21H-4-70/73cm				194.3
2022-04-29 19:55	699C21S4S2A	cibs spp	1484	253Plus Yeti	699C21S4S2	0.16	2.18	0.612		0.027	20.5622	8.76377	8.61472	30	28.073	699A-21H-4-70/73cm				194.3
2022-05-06 05:07	699C21S4S2C	infaunal mix	1488	253Plus Yeti	699C21S4S2	-1.52	2.37	0.676		0.027	2.04893	7.3056	7.10134	30	28.073	699A-21H-4-70/73cm				194.3
2022-05-14 01:46	699C21S4S2A	cibs spp	1492	253Plus Yeti	699C21S4S2	0.18	2.19	0.673		0.027	2.83981	7.22588	7.16053	30	28.073	699A-21H-4-70/73cm				194.3
2022-05-14 07:49	699C21S4S2C+D	infaunal mix	1492	253Plus Yeti	699C21S4S2	-1.65	2.31	0.675		0.027	2.3118	7.17265	7.12096	30	28.073	699A-21H-4-70/73cm				194.3
2022-05-19 04:55	699C21S4S2B	epifaunal. Mix	1495	253Plus Yeti	699C21S4S2	-0.27	2.29	0.674		0.027	2.57543	7.30185	7.14069	30	28.073	699A-21H-4-70/73cm				194.3
2022-05-25 17:23	699C21S4S2B	epifaunal. Mix	1495	253Plus Yeti	699C21S4S2	-0.44	2.34	0.647		0.027	9.99242	7.33373	7.7178	30	28.073	699A-21H-4-70/73cm				194.3
2022-05-26 04:43	699C21S4S2A	cibs spp	1495	253Plus Yeti	699C21S4S2	0.24	2.18	0.648		0.027	9.70696	8.04753	7.6948	30	28.073	699A-21H-4-70/73cm				194.3
2022-05-28 15:47	699C21S4S2A	cibs spp	1502	253Plus Yeti	699C21S4S2	0.27	2.25	0.655		0.027	7.73267	7.45053	7.53745	30	28.073	699A-21H-4-70/73cm				194.3
2022-06-01 18:41	699C21S4S2A	cibs spp	1505	253Plus Yeti	699C21S4S2	0.21	2.26	0.66		0.027	6.3475	7.32968	7.42887	30	28.073	699A-21H-4-70/73cm				194.3
2022-06-04 11:13	699C21S4S2B	epifaunal. Mix	1507	253Plus Yeti	699C21S4S2	-0.4	2.33	0.649		0.027	9.42237	7.52433	7.67193	30	28.073	699A-21H-4-70/73cm				194.3
2022-06-11 03:01	699C21S4S2A	cibs spp	1512	253Plus Yeti	699C21S4S2	0.28	2.16	0.648		0.027	9.70696	7.75174	7.6948	30	28.073	699A-21H-4-70/73cm				194.3
2022-09-19 20:26	699 C21S4S2A MIX EPIFA	epifaunal. Mix	1560	253Plus Yeti	699C21S4S2	-0.53	2.21	0.604		0.027	23.1489	8.83105	8.84779	30	28.073	699A-21H-4-70/73cm				194.3
2022-09-19 21:06	699 C21S4S2A MIX CIBS	cibs spp	1560	253Plus Yeti	699C21S4S2	0.25	2.15	0.673		0.027	2.83981	7.19763	7.16053	30	28.073	699A-21H-4-70/73cm				194.3
2022-09-24 06:28	699 C21S4S2A MIX CIBS	cibs spp	1562	253Plus Yeti	699C21S4S2	0.27	2.15	0.677		0.027	1.78681	6.89966	7.08183	30	28.073	699A-21H-4-70/73cm				194.3
2022-09-24 07:07	699 C21S4S2A MIX CIBS	cibs spp	1562	253Plus Yeti	699C21S4S2	0.23	2.21	0.678		0.027	1.52544	7.05661	7.06242	30	28.073	699A-21H-4-70/73cm				194.3
2022-09-28 20:03	699 C2154S2A MIX CIBS	cibs spp	1564	253Plus Yeti	699C21S4S2	0.28	2.18	0.659		0.027	6.62289	7.52673	7.45034	30	28.073	699A-21H-4-70/73cm				194.3
2022-09-28 22:47	699 C2154S2A MIX CIBS	cibs spp	1564	253Plus Yeti	699C21S4S2	0.27	2.17	0.671		0.027	3.37087	7.28797	7.20055	30	28.073	699A-21H-4-70/73cm				194.3
2022-10-05 23:31	699C215452A	cibs spp	1566	253Plus Yeti	699C21S4S2	0.28	2.17	0.689		0.027	-1.30131	7.08337	6.85588	30	28.073	699A-21H-4-70/73cm				194.3
2022-10-06 00:11	699C215452A	cibs spp	1566	253Plus Yeti	699C21S4S2	0.28	2.2	0.667		0.027	4.44224	7.22072	7.28194	30	28.073	699A-21H-4-70/73cm				194.3
2023-05-07 21:21	699C21S4S4A	cibs spp	860	Nessie 253Plus	699C21S4S10	0.51	1.76	0.653		0.027	8.29253	7.5279	7.58176	31	28.0872	699A-21H-4 0/3 cm
2023-05-14 22:17	699C21S4S10B	oumb	866	Nessie 253Plus	699C21S4S10	-0.76	2.16	0.668		0.027	4.17323	7.41356	7.26142	31	28.0872	699A-21H-4 100/103 cm				194.6
2023-05-14 22:34	699C21S4S10A	cibs spp	1721	253Plus Yeti	699C21S4S10	0.52	1.82	0.672		0.027	3.10496	7.14243	7.18049	31	28.0872	699A-21H-4 100/103 cm				194.6
2023-05-21 00:26	699C21S4S10A	cibs spp	1727	253Plus Yeti	699C21S4S10	0.25	1.75	0.614		0.027	19.926	8.56864	8.55823	31	28.0872	699A-21H-4 100/103 cm				194.6
2023-05-21 07:19	699C21S4S10A	cibs spp	1727	253Plus Yeti	699C21S4S10	0.54	1.83	0.699		0.027	-3.79676	6.43049	6.67858	31	28.0872	699A-21H-4 100/103 cm				194.6
2023-05-30 04:38	699C21S4S10C	infaunal mix	881	Nessie 253Plus	699C21S4S10	-0.43	2.05	0.68		0.027	1.00493	6.92544	7.02393	31	28.0872	699A-21H-4 100/103 cm				194.6
2023-06-02 02:05	699C21S4S10C	infaunal mix	1739	253Plus Yeti	699C21S4S10	0.11	1.98	0.67		0.027	3.63755	7.33003	7.22073	31	28.0872	699A-21H-4 100/103 cm				194.6
2023-06-04 02:51	699C21S4S10C	infaunal mix	886	Nessie 253Plus	699C21S4S10	0.1	1.97	0.608		0.027	21.847	8.83173	8.72982	31	28.0872	699A-21H-4 100/103 cm				194.6
2023-05-15 05:05	699C21S4S11A	cibs spp	866	Nessie 253Plus	699C21S4S11	0.19	1.81	0.672		0.027	3.10496	6.94395	7.18049	31	28.0919	699A-21H-4 110/114 cm				194.7
2023-05-15 05:34	699C21S4S11A	cibs spp	1721	253Plus Yeti	699C21S4S11	0.22	1.87	0.654		0.027	8.01218	7.73334	7.55954	31	28.0919	699A-21H-4 110/114 cm				194.7
2023-05-18 08:38	699C21S4S11B	oumb	869	Nessie 253Plus	699C21S4S11	-0.91	2.12	0.637		0.027	12.8953	8.03151	7.95533	31	28.0919	699A-21H-4 110/114 cm				194.7
2023-05-21 00:12	699C21S4S11B	oumb	872	Nessie 253Plus	699C21S4S11	-0.91	2.16	0.673		0.027	2.83981	7.09016	7.16053	31	28.0919	699A-21H-4 110/114 cm				194.7
2023-05-21 06:57	699C21S4S11B	oumb	872	Nessie 253Plus	699C21S4S11	-0.79	2.59	0.645		0.027	10.5659	7.9127	7.7642	31	28.0919	699A-21H-4 110/114 cm				194.7
2023-05-23 20:47	699C21S4S11A	cibs spp	875	Nessie 253Plus	699C21S4S11	0.23	1.76	0.647		0.027	9.99242	7.63943	7.7178	31	28.0919	699A-21H-4 110/114 cm				194.7
2023-05-23 21:05	699C21S4S11A	cibs spp	1730	253Plus Yeti	699C21S4S11	0.44	1.81	0.623		0.027	17.1136	8.08621	8.31234	31	28.0919	699A-21H-4 110/114 cm				194.7
2023-05-27 23:28	699C21S4S11A	cibs spp	879	Nessie 253Plus	699C21S4S11	0.39	1.8	0.677		0.027	1.78681	7.08394	7.08183	31	28.0919	699A-21H-4 110/114 cm				194.7
2023-05-29 21:54	699C21S4S11A	cibs spp	881	Nessie 253Plus	699C21S4S11	0.38	1.84	0.645		0.027	10.5659	7.88377	7.7642	31	28.0919	699A-21H-4 110/114 cm				194.7
2023-06-01 15:52	699C21S4S11A	cibs spp	1739	253Plus Yeti	699C21S4S11	0.18	1.8	0.642		0.027	11.4328	8.33674	7.83483	31	28.0919	699A-21H-4 110/114 cm				194.7
2023-06-03 18:40	699C21S4S11A	cibs spp	1741	253Plus Yeti	699C21S4S11	0.47	1.79	0.636		0.027	13.1906	8.11613	7.97986	31	28.0919	699A-21H-4 110/114 cm				194.7
2023-06-03 18:42	699C21S4S11A	cibs spp	886	Nessie 253Plus	699C21S4S11	0.26	1.81	0.585		0.027	29.5769	9.81374	9.45046	31	28.0919	699A-21H-4 110/114 cm				194.7
2023-05-08 03:56	699C21S4S12A	cibs spp	860	Nessie 253Plus	699C21S4S12	0.07	1.79	0.66		0.027	6.3475	6.86207	7.42887	31	28.0966	699H-21H-4 120/122.5 cm				194.8
2023-05-18 01:12	699C21S4S12A	cibs spp	869	Nessie 253Plus	699C21S4S12	0.07	1.75	0.623		0.027	17.1136	7.97287	8.31234	31	28.0966	699H-21H-4 120/122.5 cm				194.8
2023-05-18 01:20	699C21S4S12A	cibs spp	1724	253Plus Yeti	699C21S4S12	0.24	1.78	0.682		0.027	0.48736	6.97481	6.98586	31	28.0966	699H-21H-4 120/122.5 cm				194.8
2023-05-18 08:52	699C21S4S12A	cibs spp	1724	253Plus Yeti	699C21S4S12	-0.02	2	0.661		0.027	6.07291	7.70714	7.40752	31	28.0966	699H-21H-4 120/122.5 cm				194.8
2023-05-23 21:28	699C21S4S12A	cibs spp	875	Nessie 253Plus	699C21S4S12	0.15	1.82	0.628		0.027	15.5857	8.26343	8.18141	31	28.0966	699H-21H-4 120/122.5 cm				194.8
2023-05-23 21:45	699C21S4S12A	cibs spp	1730	253Plus Yeti	699C21S4S12	0.06	1.92	0.663		0.027	5.52617	7.35385	7.36519	31	28.0966	699H-21H-4 120/122.5 cm				194.8
2023-05-28 05:29	699C21S4S12B	oumb	879	Nessie 253Plus	699C21S4S12	-1.26	2.21	0.655		0.027	7.73267	7.53499	7.53745	31	28.0966	699H-21H-4 120/122.5 cm				194.8
2023-06-04 02:12	699C21S4S12B	oumb	1741	253Plus Yeti	699C21S4S12	-1.01	2.23	0.65		0.027	9.13863	7.39985	7.64919	31	28.0966	699H-21H-4 120/122.5 cm				194.8
2023-06-10 19:51	699C21S4S12B	oumb	1748	253Plus Yeti	699C21S4S12	-0.96	2.16	0.672		0.027	3.10496	7.23831	7.18049	31	28.0966	699H-21H-4 120/122.5 cm				194.8
2023-06-11 07:32	699C21S4S12B	oumb	1748	253Plus Yeti	699C21S4S12	-1.16	2.18	0.638		0.027	12.601	8.08252	7.93095	31	28.0966	699H-21H-4 120/122.5 cm				194.8
2022-03-25 19:36	699C21S5S1A	cibs spp	1460	253Plus Yeti	699C21S5S1	0.22	2.33	0.657		0.027	7.17613	7.56519	7.49365	32	28.1179	699A-21H-5-15/17.5cm				195.25
2022-04-06 04:26	699 C21S551B O UMBO	oumb	1467	253Plus Yeti	699C21S5S1	-1.21	2.68	0.63		0.027	14.9813	8.58464	8.13012	32	28.1179	699A-21H-5-15/17.5cm				195.25
2022-04-30 02:36	699C21S5S1D	infaunal mix	1484	253Plus Yeti	699C21S5S1	-1.08	2.98	0.667		0.027	4.44224	7.03434	7.28194	32	28.1179	699A-21H-5-15/17.5cm				195.25
2022-05-14 02:26	699C21S5S1B	oumb	1492	253Plus Yeti	699C21S5S1	-1.36	2.68	0.667		0.027	4.44224	7.31322	7.28194	32	28.1179	699A-21H-5-15/17.5cm				195.25
2022-05-21 15:53	699C21S5S1B	oumb	1497	253Plus Yeti	699C21S5S1	-1.3	2.7	0.657		0.027	7.17613	7.49298	7.49365	32	28.1179	699A-21H-5-15/17.5cm				195.25
2022-05-25 22:42	699C21S5S1A	cibs spp	1495	253Plus Yeti	699C21S5S1	0.09	2.42	0.65		0.027	9.13863	7.50311	7.64919	32	28.1179	699A-21H-5-15/17.5cm				195.25
2022-05-26 04:04	699C21S5S1C	epifaunal. Mix	1495	253Plus Yeti	699C21S5S1	-0.12	2.51	0.644		0.027	10.854	7.89703	7.78761	32	28.1179	699A-21H-5-15/17.5cm				195.25
2022-05-28 03:46	699C21S5S1C	epifaunal. Mix	1502	253Plus Yeti	699C21S5S1	-0.07	2.5	0.625		0.027	16.4996	8.34078	8.2595	32	28.1179	699A-21H-5-15/17.5cm				195.25
2022-06-02 00:00	699C21S5S1D	infaunal mix	1505	253Plus Yeti	699C21S5S1	-1.06	2.83	0.598		0.027	25.1344	9.33654	9.03036	32	28.1179	699A-21H-5-15/17.5cm				195.25
2022-06-11 09:11	699C21S5S1A	cibs spp	1512	253Plus Yeti	699C21S5S1	0.12	2.4	0.598		0.027	25.1344	9.22682	9.03036	32	28.1179	699A-21H-5-15/17.5cm				195.25
2022-09-13 15:49	699 C21S5S1C MIX EPIFA	epifaunal. Mix	1557	253Plus Yeti	699C21S5S1	-0.11	2.49	0.66		0.027	6.3475	7.31923	7.42887	32	28.1179	699A-21H-5-15/17.5cm				195.25
2022-09-13 16:32	699 C21S5S1C MIX EPIFA	epifaunal. Mix	1557	253Plus Yeti	699C21S5S1	-0.19	2.47	0.679		0.027	1.26481	7.35444	7.04312	32	28.1179	699A-21H-5-15/17.5cm				195.25
2022-09-16 18:04	699 C21S5S1A MIX CIBS	cibs spp	1559	253Plus Yeti	699C21S5S1	0.06	2.4	0.69		0.027	-1.55398	7.11351	6.83771	32	28.1179	699A-21H-5-15/17.5cm				195.25
2022-09-16 18:45	699 C21S5S1A MIX CIBS	cibs spp	1559	253Plus Yeti	699C21S5S1	0.05	2.45	0.667		0.027	4.44224	7.33678	7.28194	32	28.1179	699A-21H-5-15/17.5cm				195.25
2022-09-21 15:11	699 C2155S1A MIX CIBS	cibs spp	1561	253Plus Yeti	699C21S5S1	0.07	2.43	0.665		0.027	4.98262	7.40223	7.32333	32	28.1179	699A-21H-5-15/17.5cm				195.25
2022-09-21 15:55	699 C2155S1A MIX CIBS	cibs spp	1561	253Plus Yeti	699C21S5S1	0.12	2.41	0.675		0.027	2.3118	7.39642	7.12096	32	28.1179	699A-21H-5-15/17.5cm				195.25
2022-03-26 04:06	699C21S5S2B	oumb	1460	253Plus Yeti	699C21S5S2	-1.24	2.76	0.677		0.027	1.78681	7.12045	7.08183	32	28.1227	699A-21H-5-25/27.5cm				195.35
2022-04-27 05:32	699C21S5S2C	infaunal mix	1481	253Plus Yeti	699C21S5S2	-0.06	2.44	0.641		0.027	11.7235	7.67218	7.85865	32	28.1227	699A-21H-5-25/27.5cm				195.35
2022-04-30 08:32	699C21S5S2D	epifaunal. Mix	1484	253Plus Yeti	699C21S5S2	-1.02	2.87	0.705		0.027	-5.26144	6.54885	6.5767	32	28.1227	699A-21H-5-25/27.5cm				195.35
2022-05-14 08:29	699C21S5S2B	oumb	1492	253Plus Yeti	699C21S5S2	-1.25	2.83	0.65		0.027	9.13863	7.81464	7.64919	32	28.1227	699A-21H-5-25/27.5cm				195.35
2022-05-21 03:54	699C21S5S2C	infaunal mix	1497	253Plus Yeti	699C21S5S2	-0.23	2.47	0.687		0.027	-0.793841	6.74329	6.89251	32	28.1227	699A-21H-5-25/27.5cm				195.35
2022-05-28 09:47	699C21S5S2D	epifaunal. Mix	1502	253Plus Yeti	699C21S5S2	-1.11	2.83	0.63		0.027	14.9813	8.43619	8.13012	32	28.1227	699A-21H-5-25/27.5cm				195.35
2022-06-04 11:52	699C21S5S2B	oumb	1507	253Plus Yeti	699C21S5S2	-1.48	2.81	0.652		0.027	8.57372	7.63007	7.60411	32	28.1227	699A-21H-5-25/27.5cm				195.35
2022-09-27 05:06	699 C21S5S2A MIX CIBS	cibs spp	1563	253Plus Yeti	699C21S5S2	0.04	2.52	0.683		0.027	0.229673	6.91188	6.96699	32	28.1227	699A-21H-5-25/27.5cm				195.35
2022-10-20 02:11	699 C21S5S2D MIX EPIFA	epifaunal. Mix	1571	253Plus Yeti	699C21S5S2	-1.15	2.85	0.625		0.027	16.4996	8.45998	8.2595	32	28.1227	699A-21H-5-25/27.5cm				195.35
2022-10-24 14:24	699 C21S5S2D MIX EPIFA	epifaunal. Mix	1573	253Plus Yeti	699C21S5S2	-1.14	2.85	0.678		0.027	1.52544	7.2996	7.06242	32	28.1227	699A-21H-5-25/27.5cm				195.35
2022-10-24 15:03	699 C21S5S2B O. UMBO	oumb	1573	253Plus Yeti	699C21S5S2	-1.32	2.88	0.633		0.027	14.0817	7.68243	8.05432	32	28.1227	699A-21H-5-25/27.5cm				195.35
2022-10-29 20:23	699 C21S5S2B O.UMBO	oumb	1577	253Plus Yeti	699C21S5S2	-1.49	2.86	0.697		0.027	-3.30316	7.00079	6.71328	32	28.1227	699A-21H-5-25/27.5cm				195.35
2022-10-29 21:04	699 C21S5S2B O.UMBO	oumb	1577	253Plus Yeti	699C21S5S2	-1.52	2.91	0.664		0.027	5.254	7.61588	7.3442	32	28.1227	699A-21H-5-25/27.5cm				195.35
2022-04-05 22:53	699 C21S553A MIX CIBS	cibs spp	1467	253Plus Yeti	699C21S5S3	0.62	2.21	0.691		0.027	-1.80594	6.99365	6.81965	32	28.1274	699A-21H-5-35/37.5cm				195.45
2022-05-03 22:59	699C21S5S3B	infaunal mix	1486	253Plus Yeti	699C21S5S3	-0.82	2.73	0.672		0.027	3.10496	7.23632	7.18049	32	28.1274	699A-21H-5-35/37.5cm				195.45
2022-05-05 23:12	699C21S5S3A	cibs spp	1488	253Plus Yeti	699C21S5S3	0.66	2.21	0.695		0.027	-2.80685	6.89923	6.74835	32	28.1274	699A-21H-5-35/37.5cm				195.45
2022-05-06 04:29	699C21S5S3C	epifaunal. Mix	1488	253Plus Yeti	699C21S5S3	-0.22	2.63	0.71		0.027	-6.46393	6.51576	6.49426	32	28.1274	699A-21H-5-35/37.5cm				195.45
2022-05-12 04:23	699C21S5S3A	cibs spp	1490	253Plus Yeti	699C21S5S3	0.25	2.09	0.65		0.027	9.13863	7.77194	7.64919	32	28.1274	699A-21H-5-35/37.5cm				195.45
2022-06-02 05:16	699C21S5S3C	epifaunal. Mix	1505	253Plus Yeti	699C21S5S3	-0.13	2.49	0.65		0.027	9.13863	7.8111	7.64919	32	28.1274	699A-21H-5-35/37.5cm				195.45
2022-06-11 15:57	699C21S5S3C	epifaunal. Mix	1512	253Plus Yeti	699C21S5S3	-0.13	2.45	0.64		0.027	12.0151	8.09112	7.88261	32	28.1274	699A-21H-5-35/37.5cm				195.45
2022-09-27 05:46	699 C21S5S3A MIX CIBS	cibs spp	1563	253Plus Yeti	699C21S5S3	0.67	2.17	0.654		0.027	8.01218	7.52176	7.55954	32	28.1274	699A-21H-5-35/37.5cm				195.45
2022-10-07 17:30	699 C2155S3A MIX CIBS	cibs spp	1568	253Plus Yeti	699C21S5S3	0.63	2.22	0.636		0.027	13.1906	7.99216	7.97986	32	28.1274	699A-21H-5-35/37.5cm				195.45
2022-10-20 01:29	699 C21S5S3A MIX CIBS	cibs spp	1571	253Plus Yeti	699C21S5S3	0.6	2.26	0.653		0.027	8.29253	7.63758	7.58176	32	28.1274	699A-21H-5-35/37.5cm				195.45

## Sheet: Calibration comparison
Group	N (samples)	N (measurements)	Tuned Age (Ma)	D47	SE	T (Meinike et al., 2021 calibration)	err_an_1s	err_cal_1s	err_cal_2s	final d18O w/spec-corr	d18Osw (Marchitto et al., 2014 calibration)	d18Osw 95%CI	d18Osw 68%CI		T (Anderson et al. 2021 calibration)	err_an_1s	err_cal_1s	Andersonerr_an_2s	Anderson err_cal_2s	d18O swMarchitto (Anderson T calibration)	d18Osw 68% CI (Anderson T calibration)	d18Osw 95%CI	d18Osw 68%CI (analytical+calibration errors)	d18Osw 95%CI (analytical+calibration errors)		T (Däeron and Vermeesch 2024)	err_an_1s	err_an_2s	d18Osw Marchitto (D+V T calibration)	d18Osw 68%CI	d18Osw 95%CI
1	3	35	27.1975	0.659909	0.00537068	6.37256	1.4996	1.53419	3.06839	2.26467	0.471274	0.69838	0.351779		4.81129	1.44714	1.4891	2.89428	2.9782	0.107969	0.346629	0.68838	0.363305	0.72661		5.16232	1.45584	2.93226	0.190119	0.527935	0.865763
2	3	31	27.2178	0.655569	0.00500991	7.57402	1.36659	1.4476	2.8952	2.1846	0.667128	0.651862	0.328236		6.0033	1.34323	1.34638	2.68647	2.69276	0.305761	0.310087	0.616186	0.361367	0.722734		6.33546	1.37837	2.78434	0.382631	0.699031	1.01746
3	3	31	27.237	0.646875	0.0062397	10.0282	1.7661	1.81396	3.62792	2.22624	1.26252	0.794324	0.400782		8.54287	1.74917	1.84064	3.49833	3.68128	0.928961	0.412637	0.81782	0.333556	0.667111		8.73185	1.76229	3.56028	0.971669	1.36616	1.7616
4	4	29	27.2715	0.652915	0.00592241	8.31639	1.64881	1.70244	3.40488	2.07387	0.725306	0.759148	0.382762		6.71905	1.69581	1.7223	3.39161	3.44459	0.360376	0.393241	0.779956	0.36493	0.729859		7.06035	1.64443	3.32803	0.438821	0.813189	1.19031
5	3	31	27.3053	0.65693	0.00510972	7.19562	1.37683	1.47136	2.94272	2.08317	0.479146	0.664857	0.33481		5.63537	1.37122	1.39789	2.74244	2.79578	0.118906	0.323003	0.641707	0.36024	0.72048		5.96598	1.40015	2.82835	0.195686	0.518189	0.84271
6	3	40	27.3283	0.650348	0.00443589	9.04018	1.25079	1.30343	2.60686	2.06254	0.877489	0.57936	0.291549		7.54992	1.28503	1.29425	2.57006	2.5885	0.539571	0.293751	0.583817	0.337918	0.675837		7.7671	1.23488	2.48006	0.589121	0.868888	1.14759
7	2	30	27.3452	0.644504	0.00567344	10.7087	1.65329	1.66446	3.32891	1.563	0.750487	0.724967	0.365531		9.26355	1.60413	1.66198	3.20826	3.32395	0.428173	0.370275	0.734473	0.322314	0.644628		9.39638	1.61487	3.26511	0.457992	0.817383	1.17872
8	4	31	27.4007	0.663298	0.00513007	5.44495	1.38136	1.46475	2.9295	2.23951	0.230907	0.673195	0.338957		3.95464	1.47939	1.54044	2.95878	3.08089	-0.11881	0.361396	0.717572	0.349717	0.699435		4.25658	1.37952	2.78667	-0.0475624	0.275409	0.600534
9	3	37	27.4151	0.658779	0.00443492	6.68394	1.26169	1.29	2.58001	2.28549	0.563909	0.586842	0.295252		5.17615	1.24937	1.29293	2.49874	2.58586	0.214172	0.300205	0.596733	0.349737	0.699474		5.46635	1.20519	2.42428	0.281874	0.561054	0.840203
10	4	39	27.4288	0.65455	0.00491913	7.85845	1.33609	1.42542	2.85085	2.15934	0.706729	0.640231	0.32235		6.35127	1.3227	1.3957	2.64541	2.7914	0.36103	0.320302	0.636319	0.345699	0.691399		6.61319	1.35272	2.71818	0.421464	0.731187	1.03974
11	3	46	27.4397	0.657615	0.00491711	7.00564	1.38235	1.41874	2.83748	1.92371	0.276108	0.642593	0.323511		5.56775	1.32698	1.40635	2.65396	2.81269	-0.0562877	0.325153	0.645955	0.332396	0.664792		5.78048	1.33711	2.67866	-0.0068261	0.301796	0.607489
12	3	39	27.4629	0.654613	0.00517203	7.84086	1.43639	1.49341	2.98682	1.92763	0.471012	0.670436	0.337671		6.29181	1.44234	1.49653	2.88469	2.99306	0.115577	0.343471	0.682015	0.355435	0.71087		6.59601	1.42201	2.85746	0.185794	0.511326	0.835424
13	3	39	27.4823	0.666658	0.00438716	4.5345	1.20125	1.27197	2.54394	2.25012	0.028453	0.590768	0.297164		3.06724	1.14513	1.23833	2.29026	2.47666	-0.318755	0.293348	0.583322	0.347208	0.694416		3.3676	1.16406	2.33897	-0.247294	0.0277859	0.302408
14	3	32	27.4966	0.655969	0.00508634	7.46268	1.42105	1.46721	2.93442	2.34078	0.797877	0.661284	0.33301		6.00381	1.39527	1.44369	2.79054	2.88739	0.462064	0.332344	0.660102	0.335813	0.671627		6.22674	1.39698	2.81966	0.513684	0.83466	1.15713
15	3	35	27.5125	0.653237	0.00470638	8.2261	1.32301	1.37087	2.74174	2.2845	0.91546	0.61384	0.308987		6.70167	1.33126	1.37928	2.66253	2.75856	0.567005	0.315496	0.626806	0.348455	0.69691		6.97219	1.30133	2.62093	0.629214	0.926217	1.22358
16	3	31	27.5337	0.653666	0.00625441	8.10571	1.79321	1.79063	3.58125	2.06752	0.671148	0.799436	0.403245		6.57747	1.64345	1.70824	3.2869	3.41649	0.321411	0.390591	0.774762	0.349736	0.699472		6.85463	1.73065	3.49633	0.385221	0.779836	1.17565
17	4	34	27.5669	0.656457	0.00485287	7.327	1.39456	1.40383	2.80766	2.21676	0.642826	0.633949	0.319142		5.83191	1.42602	1.47453	2.85204	2.94906	0.298171	0.339949	0.675115	0.344655	0.68931		6.09426	1.3296	2.67967	0.359004	0.664985	0.971697
18	3	33	27.5837	0.658476	0.00531436	6.76746	1.44491	1.52245	3.0449	2.17312	0.470767	0.690469	0.347784		5.2546	1.37625	1.4275	2.7525	2.855	0.120121	0.330994	0.657506	0.350646	0.701292		5.54791	1.44804	2.92055	0.188498	0.523287	0.859003
19	4	30	27.655	0.65614	0.00591993	7.41511	1.65796	1.69113	3.38226	2.17312	0.619337	0.760895	0.383593		5.87263	1.67171	1.70385	3.34342	3.4077	0.263975	0.392236	0.778086	0.355361	0.710723		6.18029	1.62696	3.2896	0.335274	0.708847	1.08459
20	3	30	27.8488	0.660117	0.0058055	6.31532	1.63472	1.64888	3.29776	2.353	0.546382	0.750171	0.378076		4.80644	1.61146	1.63434	3.22292	3.26868	0.195166	0.380193	0.75451	0.351216	0.702431		5.10642	1.57679	3.18812	0.26539	0.631256	0.999482
21	3	30	27.8764	0.654706	0.00624066	7.81471	1.76575	1.78304	3.56608	2.5408	1.07823	0.798393	0.402693		6.168	1.74562	1.75472	3.49124	3.50944	0.700111	0.402709	0.798644	0.378116	0.756233		6.57048	1.72248	3.48283	0.79308	1.18692	1.58269
22	3	30	27.9014	0.65963	0.0061116	6.44918	1.74616	1.73177	3.46354	2.41533	0.639632	0.786229	0.396414		4.99025	1.61546	1.67934	3.23092	3.35869	0.300552	0.3899	0.773596	0.339081	0.678161		5.23713	1.66234	3.36117	0.35826	0.74334	1.13059
23	3	29	27.9229	0.662885	0.00518068	5.55751	1.39201	1.47857	2.95714	2.2333	0.25092	0.678726	0.341768		3.97391	1.34246	1.41301	2.68491	2.82601	-0.12046	0.331637	0.658881	0.37138	0.742759		4.36648	1.39651	2.82606	-0.0278807	0.298703	0.628571
24	3	30	27.9435	0.657507	0.00550246	7.03566	1.5329	1.57495	3.1499	2.439	0.798285	0.712056	0.358757		5.44929	1.56166	1.66318	3.12333	3.32637	0.431411	0.384498	0.762911	0.366874	0.733747		5.80978	1.50608	3.04506	0.515267	0.862511	1.21219
25	3	35	27.967	0.659906	0.00497668	6.37343	1.40864	1.43037	2.86074	2.31119	0.517998	0.651766	0.328134		4.76191	1.31201	1.40384	2.62402	2.80768	0.142914	0.327066	0.649797	0.375083	0.750167		5.16316	1.34904	2.71706	0.236841	0.55003	0.863536
26	5	22	28.0051	0.664598	0.00667638	5.09169	1.80482	1.86563	3.73126	2.31047	0.219421	0.857048	0.432352		3.58119	1.81018	1.87337	3.62035	3.74673	-0.136244	0.440355	0.872989	0.355664	0.711329		3.91165	1.8016	3.67963	-0.0580029	0.364315	0.796947
27	2	20	28.0249	0.661541	0.00625558	5.92466	1.72321	1.76422	3.52844	1.93813	0.0410541	0.804782	0.405814		4.45315	1.76116	1.71047	3.52232	3.42094	-0.302668	0.39909	0.791744	0.343722	0.687444		4.72497	1.70761	3.50107	-0.238815	0.15859	0.56907
28	2	39	28.0416	0.660399	0.00447836	6.23773	1.24462	1.29955	2.59911	2.01547	0.190914	0.593683	0.298699		4.71153	1.26696	1.31162	2.53392	2.62324	-0.164624	0.305859	0.607933	0.355538	0.711076		5.03066	1.21028	2.43188	-0.0898562	0.191657	0.472534
29	3	42	28.0548	0.652983	0.0047326	8.29737	1.32894	1.37847	2.75694	1.88063	0.527756	0.616764	0.310472		6.83907	1.32227	1.33767	2.64453	2.67533	0.194753	0.305633	0.60733	0.333002	0.666005		7.04177	1.30627	2.62105	0.241321	0.539244	0.835317
30	3	43	28.0702	0.657113	0.00410226	7.14479	1.12577	1.20472	2.40944	2.11265	0.496969	0.546055	0.274624		5.61623	1.1655	1.22631	2.33099	2.45262	0.143928	0.28364	0.563972	0.353041	0.706082		5.91634	1.11807	2.24236	0.213649	0.471648	0.728309
31	3	30	28.0922	0.651101	0.00533023	8.8271	1.48204	1.54596	3.09191	1.83257	0.599499	0.686959	0.346109		7.31822	1.43394	1.46148	2.86788	2.92296	0.256623	0.332184	0.659668	0.342877	0.685754		7.55903	1.48714	3.00674	0.31168	0.648865	0.988385
32	3	39	28.122	0.658975	0.00416286	6.62968	1.1801	1.219	2.438	2.38935	0.655276	0.555213	0.279241		5.07404	1.22984	1.24237	2.45969	2.48475	0.294171	0.288815	0.574234	0.361105	0.722209		5.41337	1.12976	2.27003	0.373393	0.635326	0.896848
